# Supplementary material for: A comprehensive performance evaluation on the prediction results of existing cooperative transcription factors identification algorithms
Source: BMC Syst Biol. 2014 Dec 8;8(Suppl 4):S9. doi: 10.1186/1752-0509-8-S4-S9 (PMC4290732; doi:10.1186/1752-0509-8-S4-S9)
Supplement: Additional file 1 — xls. This additional file provides the collected sets of predicted cooperative TF pairs (PCTFPs) from 14 existing algorithms in the literature. [file 1752-0509-8-S4-S9-S1.xls]

## Sheet: Banerjee
TF1	TF2
MBP1	SWI6
MCM1	NDD1
FKH2	MCM1
FKH2	NDD1
HIR1	HIR2
PDR1	SMP1
SWI4	SWI6
GAT3	PDR1
FHL1	GAT3
NRG1	YAP6
GAT3	MSN4
REB1	SKN7
ACE2	REB1
HSF1	REB1
GAL4	RGM1
GCN4	SUM1
FKH1	FKH2
CIN5	NRG1
SMP1	SWI5
FKH1	NDD1
ARG80	ARG81
MSN4	YAP5
ACE2	SWI5
CIN5	YAP6
STB1	SWI4
ARG81	GCN4
NDD1	STB1
DAL81	STP1
ACE2	HSF1
HSF1	SKN7
NRG1	PHD1

## Sheet: Chang
TF1	TF2
SWI4	SWI6
MBP1	SWI6
FKH2	NDD1
MBP1	SWI4
GAT3	YAP5
FKH2	SWI6
FKH1	FKH2
PDR1	YAP5
FKH2	SWI4
MCM1	NDD1
FKH2	MBP1
FKH1	SWI6
GAT3	PDR1
FKH1	NDD1
NDD1	SWI6
MSN4	YAP5
GAT3	MSN4
FKH2	MCM1
STB1	SWI6
CIN5	YAP6
NDD1	SWI4
GAT3	HAP4
HAP4	YAP5
FKH1	MBP1
STB1	SWI4
STE12	SWI6
STE12	SWI4
GAT3	RAP1
MSN4	PDR1
RAP1	YAP5
DIG1	STE12
MBP1	NDD1
DAT1	YAP5
ACE2	SWI5
SKN7	SWI6
DAT1	GAT3
DAT1	HAP1
DAT1	HAP4
RLM1	SWI4
RLM1	SWI6
MCM1	SWI6
FKH1	MCM1
MBP1	STB1
SKN7	SWI4
GAT3	RGM1
PDR1	RGM1
HAP1	MSN4
HAP4	PDR1
PDR1	SMP1
DAT1	MSN4
HAP1	RAP1
HAP1	YAP5
RGM1	YAP5
SWI5	YAP5
HAP1	HAP4

## Sheet: Chen
TF1	TF2
FHL1	RAP1
SWI4	SWI6
MBP1	SWI6
FHL1	SFP1
DIG1	STE12
FKH1	FKH2
MSN2	MSN4
GAT3	YAP5
DAL81	GLN3
PDR1	YAP5
MBP1	SWI4
YAP1	YAP7
GAT1	GLN3
OAF1	PIP2
RAP1	SFP1
INO2	INO4
CIN5	YAP6
STE12	TEC1
FKH2	NDD1
AFT2	PUT3
RGM1	YAP5
MSN2	RTG1
DAL81	RTG3
RAP1	SMP1
GLN3	HAP2
GAT3	RGM1
NRG1	YAP6
DAT1	YAP5
YDR049W	YER130C
NRG1	RIM101
MAL33	RPH1
DAT1	GAT3
DAL81	DAL82
MSN4	YAP5
DAL81	GCN4
MSN4	YAP7
DIG1	TEC1
NRG1	SKN7
MET32	MET4
STB1	SWI6
STB2	UPC2
CIN5	RIM101
GAT3	MSN4
MSN4	RTG1
MSN4	RGM1
GCN4	GLN3
RIM101	YAP6
MCM1	NDD1
STB1	SWI4
NRG1	ROX1
MSN2	YAP7
SUT1	YAP6
UPC2	YDR049W
ACE2	SWI5
CIN5	NRG1
NRG1	PHD1
MSN4	PDR1
DAL81	GAT1
FKH2	SWI6
GAT1	HAP2
NRG1	SOK2
FKH1	SWI6
CUP9	NRG1
MSN2	SKN7
DAL80	UGA3
CUP9	ROX1
GLN3	RTG3
GCN4	RTG3
PHD1	SUT1
MET32	PIP2
MIG1	NRG1
DAL80	GZF3
GCN4	LEU3
DAT1	MET18
AFT2	RPH1
MBP1	STB1
WAR1	YPR022C
CUP9	SOK2
CIN5	SUT1
FKH2	MCM1
MET31	MET32
ROX1	SOK2
CUP9	PHD1
CUP9	SUT1
DAT1	HAP4
PHD1	SOK2
AFT2	MAL33
MOT3	RTG3
DAL81	HAP2
CBF1	MET32
PHD1	ROX1
NRG1	SUT1
DAL82	GLN3
SUT1	SWI4
ARG80	ARG81
MSN4	SKN7
ABF1	FKH1
NDD1	SWI6
HIR1	HIR2
ARR1	PDC2
CAD1	YAP1
MSN2	NRG1
FHL1	SMP1
AFT2	RCS1
FHL1	RME1
RDR1	YFL052W
NDD1	SWI4
YFL052W	YKR064W
MIG1	YAP6
NRG1	SKO1
MET31	MET4
CBF1	MET4
FKH1	NDD1
DAT1	MSN4
PDR1	SWI5
GAL3	YDR266C
CIN5	SWI4
SOK2	SUT1
DAL82	GAT1
AZF1	NRG1
ROX1	SUT1
RLM1	SMP1
RPH1	YJL206C
DAL82	HAP2
LEU3	MET31
PHD1	SKN7
MSN2	YAP1
INO2	OPI1
DAT1	RGM1
SMP1	SWI5
PDC2	WTM1
CIN5	YAP1
INO4	OPI1
DAL81	STP1
NNF2	YNR063W
EDS1	YER051W
HAL9	YOX1
RGM1	TOS8
CHA4	STP2
HIR1	HIR3
MCM1	SWI6
REB1	YDR026C
ROX1	SKN7
CBF1	TYE7
FKH2	SWI4
HIR2	HIR3
MET18	RGM1
NDD1	SKN7
RDR1	YLR278C
RIM101	SKN7
AZF1	SOK2
ARG81	GAT1
HIR2	STP2
STP2	ZAP1
MIG3	SOK2
MCM1	YOX1
GAL4	PDR1
GLN3	ZAP1
MSS11	YNR063W
DAL82	GCN4
MAC1	SMP1
GAL3	UPC2
MSN4	YPR196W
BYE1	SIP3
YBR239C	YER051W
GCR2	MET4
ARR1	STP2
GLN3	MOT3
AZF1	CIN5
DAT1	PDC2
FKH2	SKN7
GAL3	GAL80
GAL4	YAP5
FKH1	SWI4
CST6	GAL80
CBF1	GCR2
ARR1	CHA4
NRG1	RCS1
BAS1	GCN4
HAL9	HMS1
ASH1	TEC1
CHA4	PDC2
PDC2	STP2
REB1	RPN4
MCM1	STE12
YHP1	YOX1
CIN5	YAP7
GCN4	MET31
PUT3	ROX1
CST6	YDR049W
GAL4	GAT3
MDS3	YDR266C
MIG3	YAP6
AZF1	SWI4
GCR2	MET31
RAP1	RME1
MET31	RTG3
AFT2	MSN2
MATA1	WAR1
PHD1	STE12
CRZ1	PDR1
CUP9	MIG2
GCR2	SPT2
ACE2	FKH1
AZF1	PHD1
AZF1	SKN7
ASH1	PDR1
PDR1	YPR196W
AFT2	MSN4
ARG80	GAT1
ASK10	RLR1
CAD1	YJL206C
GCR2	IME4
GAL4	TOS8
IXR1	SUT1
ASK10	MET18
SNT2	STP4
REB1	SFP1
MSN4	YAP1
CHA4	ZAP1
NDD1	YOX1

## Sheet: Chuang
TF1	TF2
ACE2	FKH2
ACE2	SWI5
FKH1	FKH2
FKH2	NDD1
MBP1	SWI6
MCM1	NDD1
SWI4	SWI6
ACE2	FKH1
ACE2	SWI6
MCM1	FKH1
NDD1	STB1
ACE2	HSF1
SWI4	MBP1

## Sheet: Datta
TF1	TF2
HIR3	YOX1
NDD1	SWI6
MBP1	SWI6
NDD1	RME1
FKH1	FKH2
SKN7	SWI6
NDD1	SKN7
RME1	SWI6
FKH2	NDD1
HIR3	UME1
FKH1	SWI6
ACE2	MBP1
ACE2	SWI6
ACE2	NDD1
MBP1	SWI4
SWI4	SWI6
FKH2	MBP1
ASH1	HIR3
ASH1	YHP1
MBP1	RME1
FKH1	NDD1
MBP1	NDD1
UME1	YOX1
MET31	RME1
ACE2	SWI5

## Sheet: Elati
TF1	TF2
LSG1	PPT1
TPK1	TPK2
RAP1	PPT1
PDE1	GLC8
LSG1	YVH1
MSN4	TPK1
XBP1	TOS8
GIS1	TPK1
PHO2	BAS1
MSN4	USV1
BCY1	TPK1
PPT1	YVH1
BMH2	TPK1
CLB6	CLB5
MSN4	TPK2
GCN20	GCN1
XBP1	USV1
FAR1	CLN2
PPT1	RAS1
BMH2	BMH1

## Sheet: Harbison
TF1	TF2
ACE2	FKH2
DIG1	SWI4
MBP1	STB1
RLM1	SKO1
ACE2	SWI5
DIG1	SWI6
MBP1	SWI4
ROX1	SUT1
AFT2	RCS1
DIG1	TEC1
MBP1	SWI6
SIP4	STP1
ARR1	YAP3
FHL1	RAP1
MCM1	NDD1
SKN7	SOK2
AZF1	GZF3
FHL1	SFP1
MCM1	STE12
SKN7	SUT1
BAS1	MET4
FKH1	FKH2
MCM1	SWI4
SKN7	SWI6
CAD1	YAP1
FKH2	MCM1
MCM1	SWI6
SKN7	XBP1
CAD1	YAP7
FKH2	NDD1
MCM1	TEC1
SKO1	SOK2
CBF1	MET31
FKH2	SWI6
MET31	MET32
SOK2	SUT1
CBF1	MET32
GAT1	SPT23
MET31	MET4
SOK2	SWI6
CBF1	MET4
GCN4	GLN3
MET32	MET4
SPT23	YOX1
CBF1	PHO4
GCN4	LEU3
MOT3	ROX1
STB1	SWI4
CBF1	TYE7
GCR1	TYE7
MOT3	SKN7
STB1	SWI6
CIN5	PHD1
GLN3	HAP2
MSN2	MSN4
STB1	TEC1
CIN5	SKN7
GZF3	PDR1
MSN4	NRG1
STE12	SWI4
CIN5	SOK2
HAP2	HAP3
NRG1	RLM1
STE12	SWI6
CIN5	SUT1
HAP2	HAP4
NRG1	SKN7
STE12	TEC1
CIN5	XBP1
HAP2	HAP5
PHD1	ROX1
SWI4	SWI6
CIN5	YAP6
HAP3	HAP5
PHD1	SKN7
SWI4	TEC1
DAL82	GAT1
HAP4	HAP5
PHD1	SOK2
SWI6	TEC1
DAL82	GLN3
HSF1	MSN4
PHD1	SUT1
YAP1	YAP7
DAL82	HAP2
INO2	INO4
PHD1	SWI6
YAP6	YAP7
DIG1	MCM1
INO4	SKO1
RAP1	SFP1
DIG1	STE12
MAC1	RCS1
RIM101	YOX1

## Sheet: He
TF1	TF2
ACE2	SWI4
FKH2	SWI6
HAP4	SMP1
MBP1	SKN7
FKH2	NDD1
FKH2	MCM1
FHL1	YAP5
MBP1	SWI4
ACE2	MBP1
GAT3	ZAP1
GCR2	MCM1
IME4	MBP1
ABF1	FKH1
NDD1	SKN7
NDD1	SWI5
SKN7	YAP6
HAP4	RAP1
MBP1	SWI5
GAL4	SMP1
FKH2	SWI4
MCM1	YAP6
GAL4	HAP4
FKH1	MCM1
SWI4	YAP6
SKN7	YAP1
NRG1	PHD1
SWI4	SWI5
PHD1	ROX1
MCM1	NDD1
FHL1	GAT3

## Sheet: Nagamine
TF1	TF2
HIR1	HIR2
FHL1	RAP1
MCM1	SWI4
RAP1	YAP5
FKH1	NDD1
FHL1	PDR1
FKH2	MCM1
MBP1	MSN4
ARG80	ARG81
NRG1	PHD1
RAP1	SFP1
FHL1	GAT3
FHL1	YAP5
HAP2	HAP5
HAP3	HAP5
NRG1	YAP6
MBP1	MCM1
FKH1	FKH2
HSF1	RAP1
SWI5	YAP5
NDD1	SKN7
MBP1	SKN7
GCR1	GCR2
SKN7	YAP1

## Sheet: Tsai
TF1	TF2
BAS1	HIR1
BAS1	RCS1
DIG1	TEC1
FKH1	MCM1
FKH1	NDD1
FKH2	MCM1
FKH2	NDD1
FKH2	SWI4
FKH2	SWI6
HIR1	HIR3
MBP1	SWI6
MCM1	NDD1
NDD1	SKN7
NDD1	STB1
NDD1	SWI4
RLM1	SWI5
SWI4	SWI6
SWI6	TEC1

[truncated: 4 more sheets: WangJ, WangY, Yang, Yu]
