# Supplementary material for: A comprehensive performance evaluation on the prediction results of existing cooperative transcription factors identification algorithms
Source: BMC Syst Biol. 2014 Dec 8;8(Suppl 4):S9. doi: 10.1186/1752-0509-8-S4-S9 (PMC4290732; doi:10.1186/1752-0509-8-S4-S9)
Supplement: Additional file 2 — xls. This additional file provides the score of each TF pair of the set of PCTFPs under evaluation calculated using eight performance indices. [file 1752-0509-8-S4-S9-S2.xls]

## Sheet: TF-based index 1
Banerjee	Chang	Chen	Chuang	Datta	Elati	Harbison	He	Nagamine	Tsai	WangJ	WangY	Yang	Yu
25.884	50.4371	18.2176	9.72639	0.0012507	4.90843	9.72639	5.71365	68.2496	0.00126403	21.9337	8.35595	50.4371	0.0012447
3.36988	25.884	50.4371	18.4427	10.7838	87.8076	13.6814	2.21278	18.2176	3.32801	6.90223	21.9337	7.62835	0.00124487
6.14916	24.0004	25.884	21.9337	25.884	5.92164	14.159	0.0012621	0.00129643	40.1308	24.0004	15.7193	2.89643	25.884
24.0004	41.783	0.00128713	24.0004	5.3927	5.01073	11.4033	8.03146	0.00127943	2.2433	3.36988	8.81159	41.783	0.0012687
68.2496	0.0012447	38.224	25.884	21.9337	42.4415	18.4427	24.0004	6.90223	6.90223	9.25133	18.2176	0.00124621	6.19433
0.0012687	2.21278	21.9337	3.36988	8.78265	7.74953	13.9357	6.14916	20.3071	6.14916	10.6998	3.66806	0.0012507	3.61159
50.4371	21.9337	26.6635	50.4371	6.09358	4.45357	41.783	0.0012591	6.14916	24.0004	5.06034	11.0907	4.09865	50.4371
0.00124487	0.0012687	0.0012447	8.28748	9.24001	0.448177	5.10591	41.783	2.74306	6.23831	12.4718	4.36692	18.4427	0.00124483
0.00124479	6.23831	3.61159	7.7721	24.0004	3.66806	10.1736	2.62454	16.8699	2.21278	0.00129643	25.884	4.29852	0.00124486
11.3543	3.36988	0.0012687	2.2433	5.58454	4.56181	40.1308	0.00124462	17.4739	37.8954	5.71365	50.4371	0.00124465	0.0012447
0.00124486	10.6998	41.783	16.2435	7.15011	18.3777	25.884	0.00128475	7.62835	25.884	2.21278	41.783	4.92627	0.00126685
3.47456	7.15011	0.0013711	0.00131046	2.62454	2.71872	0.00125548	3.91071	0.00124479	3.36988	10.7838	18.4427	12.2561	0.00125373
1.96703	0.00124487	18.6251	41.783	7.7721	5.69644	2.15245	23.497	0.0012591	6.09358	25.884	7.98045	3.43187	41.783
2.00349	6.90223	4.36692		17.0446	27.3242	18.2176	6.09358	13.6413	16.2435	50.4371	7.44093	5.18139	24.2923
5.98769	10.7838	7.62835		41.783	11.623	3.36988	10.4789	8.95865	12.4718		20.3071	7.91622	0.0012687
8.402	0.00126685	11.8342		50.4371	51.8516	6.09358	40.2371	11.3543	8.96534		26.6635	0.00124462	0.0012621
21.9337	0.00124486	24.2923		10.6998	11.7852	4.10904	5.41624	0.0012895	50.4371		18.6251	0.00125317	18.2176
14.159	6.14916	38.4495		5.6975	23.151	0.00128713	5.06034	21.9337	16.1897		17.4052	3.30708	0.00124487
0.00128381	3.22621	24.0004		5.6975	13.3042	4.59484	0.00130287	7.97045			8.95865	0.00124712	22.6038
6.90223	24.2923	0.00124585		0.00124726	213.727	6.55861	6.23831	0.00128381			13.6413	11.211	6.36149
16.8699	12.4718	0.00125143		6.90223		0.00126961	0.00135044	6.09358			8.2885	1.53702	12.5922
0.00126685	0.00124483	3.6791		12.9326		21.9337	10.7026	8.03146			8.45826	2.62454	0.00130287
18.4427	3.61159	6.35882		0.00125698		0.00129643	2.2433	11.211			6.48514	13.0905	0.00125025
24.2923	9.25133	0.00127943		4.80618		8.78265	7.64595	24.5301			20.7678	6.7128	10.7026
13.6971	13.6971	2.17365		18.4427		7.91622	24.5301				10.0555	5.70128	17.4739
1.9474	6.21572	6.7128				6.14916	17.4739				15.5793	8.50898	11.3543
16.2435	15.1772	11.3543				4.87902	7.98045				16.8699	0.00127943	0.00125143
4.29852	5.18139	0.00124585				2.55945	11.5449				11.8342	4.62199	3.50733
0.00131046	22.6038	0.00124621				3.69762	3.36988				10.1736	8.1286	3.83211
1.78775	0.00127943	4.90364				24.0004	0.00124479				21.2783	0.00130073	6.7128
17.4739	38.224	0.0012447				6.0512					29.5618	8.71341	4.63341
	12.9326	0.00124454				0.00126307					1.78775	0.00124478	14.159
	0.00124585	8.90289				2.64026					8.89137	0.00125025	2.1228
	18.4427	0.00126685				2.21278					38.4495	8.42752	11.211
	8.78265	5.55682				15.5793					0.00125025	14.159	0.00125373
	0.00124454	0.00127986				0.00125143					3.728	0.00124476	0.00128381
	4.86318	40.1308				14.3047					4.90364	6.30783	0.00124488
	4.80618	11.2902				7.65829					9.68006	0.00126001	21.9337
	6.68973	20.7678				10.0555					18.5098	0.00126197	12.2561
	2.4248	3.22621				0.0012803					4.59484	0.00124765	6.26407
	4.87902	0.00130976				21.2783					6.14916	0.00124879	11.362
	2.2433	3.91071				10.7655					8.03146	0.00124765	4.4156
	14.159	0.00124486				20.7678					9.25133	15.7614	7.4205
	7.58357	0.0012556				4.09865					10.7655	0.0012446	2.21278
	6.7128	8.03823				3.78366					5.19015	5.6155	10.6998
	3.50733	10.7655				0.00128004					0.00125549	0.00125936	4.90364
	6.47714	3.01774				9.68006					13.1193	2.01569	3.34713
	6.19433	3.36988				13.6971					10.8062	1.7686	4.54841
	0.0012687	13.6971				6.61937					18.1892	5.79764	5.18139
	4.56181	5.2391				14.1355					0.00126966	11.3543	24.0004
	9.15799	0.00128713				12.1046					6.7016	4.12787	11.3543
	3.66806	6.60056				3.22621					8.91278	0.00124698	9.80492
	0.00125143	0.00125594				26.7663					7.62835	16.8699	0.00124656
	0.00128381	18.4427				2.17365					0.00128713	0.00124485	9.34165
	3.09003	14.159				26.6635					4.14527	0.00124791	8.97951
		17.4739				8.50898					3.97	5.53526	5.41624
		22.6038				19.7084					0.00124615	0.00124456	4.08119
		9.2842				3.26486					7.91622	0.00125107	0.00127943
		2.21278				3.72147					6.47714	3.76547	5.2391
		2.73549				15.1772					4.96549	0.00129643	0.00125373
		0.00125025				0.00126307					2.78065	9.68006	0.00127943
		7.15011				6.48514					0.00125246	0.00124459	8.03823
		4.90364				4.08119					4.60611	5.39291	0.00125426
		13.4463				6.21572					32.649	5.0573	4.29852
		0.00125059				13.6909					3.17658	4.86318	13.034
		0.00124656				8.45826					2.20054	0.00124486	15.1772
		5.16752				11.2902					4.38243	14.1355	6.21572
		12.9295				38.4495					4.0545	0.00126592	7.64595
		10.5171				7.7577					2.85096	0.00125165	18.7003
		11.8809				13.6413					8.18399	0.00124992	15.3853
		12.2561				11.5449					4.29852	16.1897	6.68973
		29.5618				50.4371					8.40557	4.54841	11.3543
		0.00128004				24.2923					9.88176	3.48819	26.7663
		0.0012479				8.95865					0.001302	10.4027	2.4248
		5.3927				27.9034					9.31527	7.80763	0.00125373
		14.159				24.078					3.27894	18.7003	7.15011
		6.48996				8.90289					2.12626	0.00124462	8.59778
		0.00125025				17.4052					3.78366	5.95911	4.90364
		13.6909				0.00125025					0.00127076	27.9034	5.2391
		6.14916				16.1897					9.32637	1.54721	3.22621
		15.5793				7.68733					6.52538	10.5171	4.87902
		0.00124791				9.41407					16.6265	4.0545	4.88342
		4.90364				10.5171					9.41407	1.54721	7.58357
		4.7706				0.0013711					3.21261	0.00126701	3.63829
		4.80618				5.89186					6.19433	37.8954	0.0012621
		0.00125025				11.8342					0.00128004	5.71365	0.00125958
		0.00124454				7.30933					14.3047	4.60611	11.5449
		21.3236				8.83004					3.21261	0.00129551	0.00127501
		0.00128555				6.84297					10.4027	6.8463	17.0446
		14.3047				2.58815					3.09003	5.87303	2.2224
		11.5449				7.62835					3.88218	0.00127766	0.00129643
		10.5171				38.224					3.46428	3.03416	3.61159
		7.68733				11.5988					6.97267	4.4156	38.224
		3.63357				5.2391					10.0073	0.00124455	11.2902
		16.8699									3.33648	26.7663	3.33561
		18.4165									5.93924	4.70183	0.0012687
		23.497									0.00126592	12.7963	13.6971
		10.7838									8.12226	5.26309	18.1892
		68.2496									11.3543	4.19079	3.76547
		3.21108									1.989	2.21761	6.14916
		7.91622									6.60056	0.00124729	0.00126594
		3.52704									5.32845	7.25225	9.56258
		0.0012591									4.7706	4.90364	8.78265
		10.1736									13.6909	10.1892	5.52589
		0.00124669									0.00126011	3.67937	19.7084
		0.00124478									0.00125025	8.97951	6.78071
		12.4718									2.78065	0.00124485	0.00126011
		0.00124459									0.00124804	7.00041	3.36988
		6.26407									2.16522	3.64869	0.00126307
		14.159									4.60692	7.47278	8.28748
		10.0555									2.2433	3.28386	10.5171
		21.2783									2.11151	10.5171	7.47461
		6.90223									4.45357	0.00125126	0.00124462
		4.56181									5.46172	0.00125786	4.54841
		18.7003									8.71341	2.20631	4.08119
		0.00125107									4.29831	11.4477	12.4718
		10.4027									2.98651	0.00124637	10.7838
		0.00125143									24.5301	2.8942	10.4027
		8.90289									0.00124565	2.8942	0.00128381
		4.08119									5.39291	4.23861	0.00124995
		5.10591									2.99267	8.41417	0.0012591
		3.728									15.4566	5.46172	27.9034
		0.0012451									26.7663	10.4027	9.45166
		5.89186									4.46779	0.00124485	14.159
		0.00125549									7.30933	0.00128381	0.00127678
		27.9034									15.6951	0.00128475	2.904
		16.6052									4.49565	7.69333	17.4942
		8.18399									7.65829	3.45809	6.08956
		20.5566									0.00126531	2.65168	4.8685
		0.00128381									3.46428	0.00124741	15.7614
		3.96412									3.15961	8.40557	20.3071
		3.62614									6.25239	0.00125025	39.8667
		6.15582									5.85949	0.00125907	0.00131373
		4.29852									6.34164	8.45826	0.00124848
		0.00124484									10.8605	0.00124656	5.25621
		6.71295									5.06034	4.44064	2.99755
		0.00124747									0.00126428	44.0057	3.22621
		0.00124879									4.70151	0.00125313	7.30933
		0.00124765									11.6091	0.00126592	8.26815
		37.8954									0.00125059	2.33798	11.8342
		4.87902									3.72147	5.70128	6.98622
		8.89903									3.76547	4.32083	20.4722
		7.57392									0.00125165	0.00125259	16.3219
		6.61937									2.60144	3.03317	0.00126111
		6.23831									10.2648	0.00126887	7.47461
		31.4921									14.8747	0.00126111	5.46172
		0.00126197									3.52704	0.00125868	7.09603
		6.09358									0.00130709	0.00124917	3.97173
		3.60079									0.00126835	3.63198	13.2852
		2.99714									6.74673	0.0012895	0.00125025
		0.00126011									3.21261	3.81154	8.15433
		0.00126011									2.60517	3.09003	4.02102
		4.65248									0.0012663	12.2088	0.00124462
		12.7475									2.21761	7.52192	2.11151
		4.70183									2.8942	0.00124747	3.66806
		4.0545									13.1947	2.99755	3.36988
		12.5922									3.33648	4.67957	3.55696
		3.96432									23.0849	0.00126111	19.6259
		0.00124462									9.73666	0.00124471	9.25133
		8.66234										6.56659	3.728
		0.00125594										0.00130287	0.00125373
		0.00124791										0.00124555	8.15433
		0.00124486										26.1901	4.90364
		0.00124656										5.7478	0.00130287
		5.46172										0.00127354	20.3071
		6.23126										0.00125391	40.2371
		3.89397										16.2095	0.0012591
		3.09003										0.00126307	12.9326
		16.2412										0.00125786	6.694
		5.9028										3.60973	11.7128
		1.9934										0.00126498	4.24434
		13.0905										7.52178	0.00125025
		0.00130287										0.00125514	4.08119
		5.30302										3.88874	6.70457
		2.31808										0.00124542	13.6971
		2.69545										12.945	0.0012591
		1.96494										3.76547	0.0012573
		8.2372										11.2576	3.33648
		0.001302										0.00126961	2.58815
		0.00125056										3.41218	5.46172
		12.609										16.4734	18.4427
		3.91798										0.00124587	0.00125025
		0.00124507										7.09603	8.32371
		2.12302										4.11744	6.42249
		4.59484										4.60611	7.89568
		15.7614										5.01841	3.728
		7.11803											1.35129
		4.38243											15.8339
		0.00124791											2.82881
		7.8041											6.09358
		4.63341											5.2391
		6.45084											26.1901
		0.00126592											8.71341
		6.68973											3.22723
		3.09003											8.82412
		9.29397											14.159
		0.00131962											8.12226
		0.00124838											40.7457
		0.0012445											5.30302
		7.01548											4.59484
		11.4207											5.06034
		0.00125363											4.1585
		2.20631											0.00126307
		8.28748											7.15525
		9.06605											3.39533
		16.4942											7.39936
		4.93224											0.00129564
		0.00124487											3.62614
		4.56181											19.8526
		0.00124682											0.00126111
		1.95578											16.2412
		0.00124519											0.00128475
		0.00125488											0.00125594
		0.00128057											0.00124682
		5.32845											5.31447
		0.00133942											18.5098
		4.54841											9.06605
		7.54896											2.87801
		25.6786											8.29109
		0.00125786											0.00128555
		17.4942											0.0012895
													0.00126071
													2.77
													0.00126887
													7.7721
													6.90223
													0.00124483
													6.00712
													92.8315
													4.19386
													3.55821
													9.72639
													6.60017
													0.0012447
													4.19079
													13.9357
													13.6814
													1.9474
													0.0012591
													0.00125488
													9.68006
													0.00125729
													0.00127943
													5.71365
													7.57392
													0.00127736
													0.00124479
													0.00125025
													2.75419
													8.95865
													0.00127943
													0.00135044
													8.28762
													2.28497
													10.0022
													0.00124527
													68.2496
													7.98045
													3.72699
													3.39612
													0.0012803
													0.00126618
													12.532
													2.78065
													3.91071
													7.74867
													5.79764
													4.09865
													0.00127943
													8.45826
													0.00125844
													4.60611
													0.00126071
													3.26487
													0.00126592
													0.00124995
													0.00126015
													3.55821
													0.0012803
													5.98769
													2.87874
													2.92868
													1.43241
													0.00125025
													0.00125412
													4.36642
													39.0395
													2.57844
													9.2842
													0.00125835
													6.23831
													4.62029
													0.00128057
													5.61777
													2.67158
													3.639
													3.55696
													8.82537
													4.24434
													0.00126672

## Sheet: TF-based index 2
Banerjee	Chang	Chen	Chuang	Datta	Elati	Harbison	He	Nagamine	Tsai	WangJ	WangY	Yang	Yu
1	1	1	0.0769	0.0769	0.0769	0.0769	0.3333	1	0.3333	0.5	1	1	0.0769
0.5	1	1	0.5	0.3333	1	0.5	0.0769	1	0.25	0.5	0.5	0.0769	0.0769
1	1	1	0.5	1	0.5	0.5	0.25	0.3333	1	1	1	0.5	1
1	1	0.2	1	0.5	0.3333	0.0769	1	0.3333	0.3333	0.5	1	1	0.0769
1	0.0769	1	1	0.5	1	0.5	1	0.5	0.5	1	1	0.0769	0.3333
0.0769	0.0769	0.5	0.5	0.5	1	0.5	1	0.5	1	0.5	1	0.0769	0.0769
1	0.5	0.5	1	0.5	0.0769	1	0.25	1	1	0.0769	1	0.0769	1
0.0769	0.0769	0.0769	0.5	0.5	0.5	0.3333	1	0.25	0.3333	0.3333	1	0.5	0.0769
0.0769	0.3333	0.25	0.0769	1	1	0.5	0.3333	1	0.0769	0.3333	1	0.0769	0.0769
0.0769	0.5	0.0769	0.3333	0.3333	0.3333	1	0.0769	0.3333	1	0.3333	1	0.0769	0.3333
0.0769	0.5	1	0.0769	0.5	1	1	0.0769	0.0769	1	0.0769	1	0.5	0.0769
0.5	0.5	0.0769	0.3333	0.3333	0.3333	0.0769	0.0769	0.0769	0.5	0.3333	0.5	0.5	0.0769
0.5	0.0769	0.0769	1	0.0769	0.5	0.3333	0.2	0.25	0.5	1	0.3333	0.0769	1
0.3333	0.5	1		0.5	0.5	1	0.5	1	0.0769	1	1	0.0769	0.5
0.3333	0.3333	0.0769		1	1	0.5	0.5	1	0.3333		1	0.5	0.0769
0.5	0.0769	1		1	1	0.0769	0.5	0.0769	0.5		0.5	0.3333	0.25
0.5	0.0769	0.5		0.5	0.0769	0.5	0.0769	0.3333	1		0.0769	0.3333	1
0.3333	1	1		0.0769	1	0.2	0.0769	0.5	0.5		1	0.0769	0.3333
0.0769	1	1		0.25	0.5	1	0.3333	0.5			1	0.0769	0.5
0.5	0.5	0.25		0.3333	1	0.2	0.3333	0.3333			1	1	0.0769
1	0.3333	0.0769		0.5		0.25	0.3333	0.5			1	0.5	0.5
0.0769	0.0769	0.0769		0.3333		0.5	0.5	1			1	0.3333	0.3333
0.5	0.0769	1		0.25		0.3333	0.3333	1			1	1	0.0769
0.5	1	0.3333		0.3333		0.5	0.0769	1			1	0.0769	0.5
0.5	0.5	0.0769		0.5		0.5	1				1	0.0769	0.3333
0.3333	0.5	0.0769				1	0.3333				0.5	0.0769	0.0769
0.0769	0.5	0.0769				0.0769	0.3333				1	0.3333	0.0769
0.0769	0.0769	0.0769				0.0769	0.5				1	0.0769	0.25
0.3333	0.5	0.0769				0.3333	0.5				0.5	0.5	0.0769
1	0.3333	1				1	0.0769				1	0.25	0.0769
0.3333	1	0.0769				0.5					1	0.0769	0.0769
	0.3333	0.0769				0.3333					1	0.0769	0.3333
	0.0769	1				0.5					1	0.25	0.3333
	0.5	0.0769				0.0769					1	0.3333	1
	0.5	0.3333				0.5					0.0769	0.3333	0.0769
	0.0769	0.3333				0.2					1	0.0769	0.3333
	0.0769	1				1					1	0.5	0.3333
	0.0769	0.3333				0.2					0.0769	0.3333	0.5
	0.5	1				1					0.3333	0.0769	0.5
	0.3333	1				0.0769					1	0.1667	0.2
	0.0769	0.3333				1					1	0.0769	0.5
	0.3333	0.3333				1					1	0.3333	0.5
	0.5	0.0769				1					1	0.0769	0.0769
	0.25	0.3333				0.0769					1	0.0769	0.0769
	0.0769	0.0769				0.3333					0.3333	0.0769	0.5
	0.25	1				0.3333					0.25	0.0769	0.25
	0.5	0.25				0.0769					0.25	0.0769	0.3333
	0.3333	0.5				0.5					1	0.5	0.0769
	0.0769	0.5				0.5					1	0.0769	0.0769
	0.0769	0.3333				0.5					0.0769	0.5	1
	0.0769	0.0769				0.5					1	0.5	0.0769
	0.3333	0.0769				1					0.0769	0.0769	0.0769
	0.0769	0.0769				0.5					0.0769	1	0.0769
	0.3333	0.5				0.0769					0.2	0.3333	0.25
	0.0769	0.3333				0.5					0.5	0.3333	0.5
		0.3333				0.5					0.5	0.0769	0.0769
		0.5				0.5					0.0769	0.0769	0.3333
		0.0769				0.25					0.5	0.0769	0.3333
		0.0769				0.3333					0.5	0.3333	0.3333
		0.0769				0.5					0.0769	0.3333	0.3333
		0.25				0.25					0.5	0.0769	0.3333
		0.5				1					0.2	0.0769	0.0769
		0.25				0.3333					0.5	0.0769	0.0769
		0.5				0.5					1	0.5	0.0769
		0.3333				0.5					1	0.5	0.5
		0.0769				1					0.2	0.3333	0.5
		0.3333				0.3333					1	0.5	0.5
		0.5				1					1	0.0769	0.0769
		0.0769				0.25					1	0.0769	0.3333
		0.5				1					0.5	0.25	0.5
		0.5				0.5					0.3333	0.5	0.5
		1				1					1	0.5	0.5
		0.3333				0.5					1	0.0769	0.5
		0.0769				1					0.3333	0.5	0.3333
		0.25				0.0769					0.5	0.0769	0.25
		0.5				1					0.5	0.3333	0.5
		0.0769				0.5					1	0.0769	0.5
		0.0769				1					0.3333	0.0769	0.3333
		0.5				0.0769					0.25	0.0769	0.0769
		1				0.5					0.5	0.3333	1
		0.5				0.5					0.5	0.5	0.0769
		0.0769				1					0.5	1	0.0769
		0.3333				0.0769					1	0.3333	0.25
		0.25				0.0769					0.3333	0.0769	0.3333
		0.0769				0.3333					0.5	1	0.0769
		0.0769				1					0.3333	0.3333	0.0769
		0.3333				0.5					1	0.3333	0.5
		0.5				0.5					0.3333	0.3333	0.3333
		0.25				0.3333					0.5	0.5	0.5
		1				0.0769					0.0769	0.0769	0.3333
		0.5				0.0769					0.0769	0.3333	0.3333
		0.0769				1					0.5	0.3333	0.0769
		0.5				1					0.5	0.5	1
		0.0769				0.0769					0.0769	0.0769	0.3333
		1									0.2	0.5	0.0769
		0.3333									0.5	0.0769	0.1667
		0.2									0.0769	0.0769	0.5
		0.3333									0.5	0.5	1
		1									0.5	0.5	0.3333
		0.5									0.0769	0.3333	1
		0.5									0.0769	0.25	0.3333
		0.5									0.0769	0.5	0.0769
		0.3333									0.25	0.3333	0.5
		0.5									0.5	0.5	0.0769
		0.3333									0.3333	0.3333	0.5
		0.0769									0.0769	0.5	0.3333
		0.3333									0.5	0.3333	0.25
		0.0769									0.25	0.5	1
		0.2									0.3333	0.3333	0.25
		0.3333									0.0769	0.5	0.5
		1									0.3333	0.3333	0.0769
		1									0.3333	0.0769	0.5
		0.5									0.0769	0.3333	0.0769
		0.0769									0.0769	0.0769	0.25
		0.3333									0.0769	0.5	0.3333
		0.0769									0.0769	0.0769	0.3333
		0.5									0.0769	0.3333	0.3333
		0.2									1	0.5	0.5
		0.5									1	0.3333	0.0769
		0.3333									1	0.5	0.2
		0.3333									0.3333	0.3333	0.25
		1									0.0769	0.3333	0.0769
		0.0769									0.5	0.5	0.0769
		0.3333									0.5	0.0769	0.3333
		0.0769									0.5	0.0769	0.25
		0.0769									0.5	0.0769	0.0769
		0.0769									0.0769	0.0769	0.5
		1									0.0769	0.3333	0.0769
		0.0769									0.3333	0.5	0.5
		0.0769									0.0769	0.25	0.0769
		0.5									0.5	0.0769	1
		0.25									0.0769	0.3333	0.5
		1									0.0769	0.3333	0.3333
		0.0769									0.3333	1	0.25
		0.0769									0.25	0.0769	0.3333
		0.0769									0.5	0.0769	0.3333
		0.0769									0.3333	1	0.5
		0.0769									0.5	0.0769	0.5
		0.1429									0.5	0.0769	0.0769
		1									0.0769	0.3333	1
		0.0769									0.3333	0.5	0.0769
		0.1429									0.0769	0.3333	0.0769
		0.5									0.3333	0.0769	0.0769
		0.5									0.3333	0.3333	0.25
		0.3333									0.5	0.0769	0.0769
		1									0.5	0.0769	0.3333
		0.0769									0.5	0.3333	0.5
		0.5									0.3333	0.0769	0.0769
		0.25									0.0769	0.5	0.5
		0.0769									0.0769	0.3333	0.25
		0.3333									0.5	0.5	0.3333
		0.3333									0.0769	0.3333	0.0769
		0.5									0.0769	0.0769	0.0769
		0.0769									0.5	0.5	0.3333
		0.0769									0.3333	0.0769	0.0769
		1									0.3333	0.5	0.5
		0.5									1	0.0769	0.1429
		0.3333									1	0.3333	0.0769
		0.0769									1	0.0769	1
		0.5										0.3333	1
		0.25										0.3333	0.3333
		0.0769										0.3333	0.0769
		0.3333										0.5	0.0769
		0.0769										0.0769	0.3333
		0.0769										0.3333	0.5
		0.0769										0.0769	0.5
		0.5										0.5	0.3333
		0.3333										0.3333	0.3333
		0.0769										0.0769	0.5
		0.0769										0.5	0.5
		0.3333										0.3333	0.0769
		1										0.5	0.0769
		0.3333										0.0769	0.3333
		0.3333										0.25	0.25
		0.5										0.0769	0.0769
		0.3333										0.5	0.0769
		0.3333										0.5	0.3333
		0.3333										0.0769	0.2
		0.3333										0.3333	0.0769
		0.0769										0.3333	0.0769
		0.5										0.3333	0.5
		0.5										0.0769	0.3333
		0.0769										0.25	0.0769
		0.25										0.0769	0.0769
		1										0.0769	0.0769
		0.0769										0.3333	0.3333
		0.0769											0.5
		1											0.5
		0.3333											0.3333
		0.5											0.5
		0.0769											0.0769
		0.3333											0.5
		0.0769											0.0769
		0.3333											0.3333
		0.0769											0.0769
		0.5											0.5
		0.3333											0.5
		0.0769											0.5
		0.0769											0.3333
		0.0769											1
		0.5											0.5
		0.3333											0.5
		0.5											0.3333
		0.5											0.3333
		0.3333											0.0769
		0.5											0.5
		0.3333											0.3333
		0.3333											0.5
		0.3333											0.5
		0.25											0.2
		0.3333											0.0769
		0.25											0.3333
		0.3333											0.25
		0.3333											0.0769
		0.0769											0.3333
		0.0769											0.3333
		0.5											0.3333
		0.5											0.5
		0.5											0.3333
		0.0769											0.3333
		0.5											0.25
													0.3333
													0.0769
													0.0769
													0.0769
													0.5
													0.25
													0.5
													1
													0.25
													0.5
													0.0769
													0.3333
													0.0769
													0.5
													0.5
													0.5
													0.3333
													0.3333
													0.3333
													0.0769
													0.2
													0.3333
													0.3333
													0.5
													0.3333
													0.0769
													0.0769
													0.3333
													1
													0.3333
													0.3333
													0.5
													0.3333
													0.5
													0.25
													1
													0.3333
													0.0769
													0.3333
													0.0769
													0.3333
													0.3333
													0.5
													0.0769
													0.3333
													0.0769
													0.3333
													0.25
													1
													0.0769
													0.5
													0.3333
													0.0769
													0.3333
													0.0769
													0.3333
													0.5
													0.3333
													0.3333
													0.25
													0.3333
													0.5
													0.0769
													0.0769
													0.5
													0.0769
													0.3333
													0.5
													0.25
													0.3333
													0.2
													0.3333
													0.5
													0.0769
													0.0769
													0.0769
													0.5
													0.3333
													0.25
Notes:
1. The performance index is assigned to each TF pair using the inverse of the shortest path length of the pair in the protein interaction networks using physical PPI data.
2. If the path of the TF pair is not found in the physical PPI data, we assigned 13 as the shortest path length for the pair.
3. The reason why we assigned 13 is because we computed the shortest path length of all random TF pairs in the physical PPI dataset and found the valid (i.e. not infinite) maximum value of the shortest path length is 12.

## Sheet: TF-based index 3
Banerjee	Chang	Chen	Chuang	Datta	Elati	Harbison	He	Nagamine	Tsai	WangJ	WangY	Yang	Yu
1	1	0.565799	0.457451	0.528945	0.0933389	0.457451	0.282589	1	0.884859	1	1	1	0.293293
0.62943	1	1	1	0.434895	1	0.743639	0.71085	0.565799	0.253297	1	1	0.536675	0.293293
0.870408	1	1	1	1	0.165643	0.854465	0.48024	0.821086	1	1	1	0.47543	1
1	1	0.0808974	1	0.413855	0.0683797	0.775332	0.328226	0.944327	1	0.62943	0.944327	1	1
1	0.293293	1	1	1	1	1	1	1	1	0.869454	0.565799	-0.7609	0.48024
1	0.71085	1	0.62943	0.509128	0.951797	0.733978	0.870408	0.663946	0.870408	0.869454	1	0.528945	0.48024
1	1	1	1	0.0808974	-0.7609	1	0.587609	0.870408	1	0.821086	1	0.775332	1
0.293293	1	0.293293	0.457451	1	0.855897	0.739862	1	0.408229	0.71085	0.434895	1	1	1
-0.0772766	0.71085	0.622645	0.466543	1	1	0.944327	0.45351	1	0.71085	0.821086	1	0.904924	0.468697
0.904924	0.62943	1	1	0.754527	0.823	1	0.743639	1	1	0.282589	1	-0.7609	0.293293
0.468697	0.869454	1	0.546356	0.565954	1	1	1	0.536675	1	0.71085	1	-0.7609	1
0.546543	0.565954	1	0.587043	0.45351	1	0.904924	0.538037	-0.0772766	0.62943	0.434895	1	0.605848	1
0.587043	0.293293	1	1	0.466543	1	0.904924	1	0.587609	0.0808974	1	0.821086	-0.7609	1
1	1	1		0.329327	1	0.565799	0.0808974	1	0.546356	1	1	0.388947	0.904924
0.703643	0.434895	0.536675		1	0.951797	0.62943	0.573757	1	0.434895		1	1	1
0.771306	1	1		1	1	0.962507	0.489104	0.904924	0.944327		1	-0.7609	0.48024
1	0.468697	0.904924		0.869454	0.626688	0.696793	0.543872	0.821086	1		1	-0.7609	0.565799
1	0.870408	1		0.528945	1	0.0808974	0.821086	1	0.805465		1	1	0.348966
0.944327	0.854465	1		1	0.00657401	1	0.610825	0.859448			1	-0.7609	0.65281
1	0.904924	0.944327		1	1	0.743639	0.71085	0.944327			1	1	0.468697
1	0.434895	0.775332		1		0.489319	1	0.0808974			1	0.352524	0.610825
1	1	0.528502		0.434895		1	0.960004	0.328226			1	0.45351	0.610825
1	0.48024	0.178685		0.73689		0.821086	1	1			1	1	-0.7609
0.904924	0.869454	0.944327		0.815854		0.509128	0.805465	1			1	0.743639	0.960004
0.743639	0.743639	0.421559		1		1	1				1	0.431438	1
0.478478	0.80536	0.743639				0.870408	1				1	0.47543	0.904924
0.546356	1	0.904924				0.821086	0.821086				1	0.944327	0.775332
0.904924	0.388947	0.775332				0.803688	0.644785				1	-0.7609	1
0.587043	0.65281	-0.7609				1	0.62943				0.944327	0.721897	0.743639
0.803688	0.944327	1				1	-0.0772766				0.897846	0.851489	0.743639
1	1	0.827339				1					1	0.945446	0.960004
	0.434895	0.258777				0.451611					0.803688	-0.7609	1
	0.775332	0.178685				0.914002					0.439278	1	0.682119
	1	1				0.71085					1	0.870408	1
	0.509128	0.757092				1					1	0.870408	0.413974
	0.258777	0.573291				0.563604					1	-0.7609	0.944327
	0.775332	1				0.897846					1	0.979974	0.434979
	0.445724	0.962507				1					0.869454	-0.7609	1
	1	1				1					1	0.703643	0.605848
	0.805465	0.854465				0.290733					1	-0.7609	0.510772
	0.821086	0.0535704				0.897846					0.870408	0.563604	0.519857
	1	0.870408				1					0.328226	-0.7609	0.775332
	0.854465	0.468697				1					0.869454	1	0.540445
	1	0.528502				0.775332					1	-0.7609	0.71085
	0.743639	0.557657				0.805465					0.48024	0.721897	0.869454
	1	1				0.757092					0.622645	-0.7609	0.945446
	0.573291	0.775332				0.869454					0.857012	0.062911	0.644785
	0.48024	0.62943				0.743639					0.478478	0.0408371	-0.7609
	1	0.743639				0.445885					1	0.775332	0.388947
	0.538775	0.739862				1					0.735441	0.85037	1
	0.944327	0.573291				1					0.97233	-0.7609	1
	1	0.904924				0.854465					1	-0.7609	0.644785
	0.775332	-0.7609				0.904924					0.536675	1	0.685308
	0.944327	1				0.421559					0.0808974	0.38647	-0.7609
	0.48024	1				1					1	0.644785	0.605848
		1				0.47543					0.865987	-0.7609	0.543872
		0.65281				0.823					0.54198	-0.7609	0.904924
		0.622645				0.869454					1	-0.7609	0.944327
		0.71085				0.668368					0.573291	0.695546	0.739862
		0.421559				1					0.54198	0.821086	0.62943
		1				0.50905					0.469647	0.869454	0.944327
		0.565954				1					1	-0.7609	0.557657
		0.945446				0.904924					1	1	0.85037
		1				0.80536					1	0.870408	0.904924
		0.739862				1					0.340904	-0.7609	0.509128
		0.685308				1					0.655511	-0.7609	1
		0.121246				0.962507					0.702538	1	0.80536
		0.211874				1					0.870408	0.944327	0.805465
		1				0.65281					0.870408	0.904924	0.944327
		0.570698				1					0.135894	1	0.944327
		0.605848				0.644785					1	0.805465	1
		1				1					0.743639	-0.7609	0.85037
		0.757092				0.904924					0.788129	-0.7609	0.904924
		0.218781				1					0.381562	0.565954	0.805465
		0.74408				0.962507					0.805465	0.735441	0.0434044
		0.854465				1					1	0.944327	0.565954
		-0.7609				0.121246					0.960004	0.743639	0.535913
		0.563604				1					0.805465	0.790316	0.85037
		1				1					0.637293	0.962507	-0.7609
		0.870408				0.805465					0.637293	-0.7609	0.854465
		1				0.121246					0.454586	1	0.821086
		0.248912				1					0.925516	0.870408	0.775332
		0.85037				1					1	-0.7609	1
		1				1					0.790316	0.658537	0.604894
		0.445724				0.790316					0.857012	1	0.307964
		1				1					0.757092	0.282589	-0.7609
		0.894558				0.805465					0.897846	1	0.644785
		0.790316				1					0.084551	0.500906	0.764371
		0.575317				0.635521					0.695546	0.743639	0.329327
		0.897846				0.775332					0.48024	0.540038	1
		0.644785				0.536675					0.315178	0.126939	0.821086
		1				1					0.904924	0.421559	0.109671
		0.121246				1					0.655295	0.775332	1
		0.743639				1					0.573291	-0.7609	0.962507
		1									0.870408	0.904924	-0.7609
		1									0.419891	0.379458	0.413974
		1									0.775332	-0.7609	0.743639
		0.434895									0.644785	-0.7609	1
		1									0.85037	0.133586	0.695546
		0.852169									0.353808	0.851489	0.870408
		1									0.904924	0.590328	0.534354
		0.668368									0.739862	0.519857	0.445724
		0.587609									1	0.85037	0.509128
		0.944327									1	-0.7609	0.240255
		0.663946									0.483558	0.703643	0.823
		-0.7609									0.563604	0.605848	0.156102
		0.434895									0.121246	-0.7609	1
		-0.7609									0.815854	-0.7609	0.573291
		0.510772									0.775332	0.0879486	0.50905
		0.870408									0.921538	0.904924	0.457451
		1									1	1	1
		0.897846									0.48024	1	0.551294
		1									0.531884	-0.028594	-0.7609
		0.538775									0.685308	0.956931	-0.7609
		0.944327									0.945446	0.775332	1
		-0.7609									0.943627	-0.7609	0.434895
		0.695546									1	0.851489	0.434895
		0.563604									1	0.533711	0.695546
		0.121246									1	0.476483	0.944327
		0.956931									1	0.322928	0.663946
		0.739862									-0.0598354	0.419891	0.587609
		1									0.557657	0.739862	0.962507
		-0.7609									0.904924	0.695546	0.739862
		0.790316									0.573291	-0.7609	0.870408
		0.945446									0.956931	0.944327	0.357429
		0.962507									0.625299	1	0.573757
		0.865987									0.625299	-0.7609	0.404762
		1									1	0.0615351	0.621748
		1									0.775332	-0.7609	1
		0.944327									0.382254	-0.7609	1
		1									1	0.563461	1
		1									0.573291	0.85037	0.901852
		1									0.573291	1	0.587609
		0.904924									1	1	1
		-0.7609									0.904924	0.870408	0.565954
		-0.7609									0.735441	0.388369	0.721897
		0.0615351									1	0.626446	0.695546
		-0.7609									1	0.231223	0.805465
		0.861855									1	0.861855	0.492156
		1									1	0.612777	1
		0.821086									0.668368	0.488667	0.904924
		-0.7609									0.904924	0.775332	0.870408
		0.286405									0.904924	0.401586	0.739862
		0.445885									1	-0.7609	0.3919
		0.71085									0.823	0.851489	0.510772
		1									0.65281	0.379458	0.739862
		0.703643									0.668368	-0.7609	0.48024
		0.0808974									1	0.500906	1
		-0.7609									0.788129	0.48024	0.404762
		0.576938									0.48024	0.821086	0.904924
		0.552119									0.48024	1	0.904924
		0.478478									0.468697	0.375975	-0.7609
		0.904924									0.788129	1	0.743639
		0.904924									1	-0.7609	0.48024
		0.379458									1	0.775332	0.775332
		0.870408									0.735441	0.269093	0.62943
		0.610825									0.40197	0.462851	0.838319
		0.622645									1	1	0.540445
		-0.7609									0.637293	-0.7609	0.869454
		0.211874										0.805465	1
		1										0.610825	0.62943
		0.805882										-0.7609	1
		-0.7609										0.626446	0.327003
		0.775332										0.844863	0.610825
		-0.7609										0.944327	0.663946
		1										0.307964	0.489104
		1										-0.7609	0.587609
		0.493053										0.451611	0.434895
		0.956931										0.904924	0.62943
		0.6275										-0.7609	1
		0.962507										1	0.869454
		1										0.830312	0.904924
		0.610825										0.775332	0.956931
		0.75308										0.642271	0.904924
		0.642271										0.231083	0.805465
		0.805465										0.962507	0.217039
		0.861855										0.790316	-0.0667783
		0.904924										0.870408	0.870408
		0.381562										0.491967	0.904924
		0.269093										0.315178	0.685308
		1										0.962507	1
		0.714024										0.904924	0.904924
		0.852169										-0.7609	0.573291
		0.851489										1	0.805465
		1										0.721897	0.491967
		1										0.975409	1
		0.904924											0.805465
		0.702538											0.527815
		0.644785											1
		-0.7609											0.0808974
		0.960004											0.217191
		-0.7609											0.626446
		0.775332											0.945446
		0.738614											1
		0.85037											0.743639
		0.901852											0.854465
		0.233239											0.644785
		1											0.944327
		0.0902443											0.75308
		1											1
		0.861855											0.851489
		0.551294											1
		0.775332											0.904924
		0.457451											0.870408
		0.861855											-0.7609
		0.589612											0.62943
		1											0.156102
		-0.7609											0.805465
		1											0.48701
		1											0.413974
		0.844863											0.956931
		-0.7609											1
		0.231927											1
		-0.7609											1
		0.739862											0.540445
		0.960004											1
		-0.7609											0.861855
		0.546543											0.534354
		0.865987											0.80536
		0.956931											0.311549
		0.404762											1
													1
													1
													0.466543
													0.466543
													1
													-0.7609
													0.587043
													1
													0.413974
													0.904924
													0.457451
													0.573291
													0.264847
													0.133586
													0.733978
													0.743639
													0.478478
													0.353808
													0.231927
													0.644785
													0.901852
													0.524612
													0.282589
													0.286405
													1
													-0.0772766
													1
													0.48024
													1
													0.499182
													1
													0.48024
													0.48024
													0.721897
													0.870408
													1
													0.821086
													1
													0.904924
													0.290733
													-0.7609
													0.859448
													0.469647
													-0.7609
													0.699256
													1
													0.838319
													0.852169
													1
													0.668368
													1
													1
													0.861855
													0.467088
													0.794493
													0.466543
													1
													0.805465
													0.703643
													0.870408
													0.739862
													0.805465
													0.563604
													0.644785
													0.904924
													0.827339
													0.859448
													0.62943
													1
													0.71085
													0.540445
													-0.7609
													1
													1
													0.904924
													0.565954
													0.682119
													1
													-0.7609

## Sheet: TF-based index 4
Banerjee	Chang	Chen	Chuang	Datta	Elati	Harbison	He	Nagamine	Tsai	WangJ	WangY	Yang	Yu
8	5	23	4	4	0	14	7	10	4	4	24	20	16
28	10	253	6	6	0	91	21	45	6	6	276	190	120
5	2	16	2	2	0	11	2	7	2	2	22	14	13
3	4	17	3	3	0	16	3	6	2	3	26	12	10
3	2	8	2	2	0	10	0	4	2	2	21	6	6
0.0030525	0.133333	6.42356e-07	0.2	0.2	1	1.27832e-08	1	0.00311968	0.0666667	0.2	8.7e-26	3.65337e-05	7.92946e-05
2.51534	0.875061	6.19222	0.69897	0.69897	0	7.89336	0	2.50589	1.17609	0.69897	25.0605	4.43731	4.10076
Notes:
Row #2: The number of overlapping TFs between SPCTFPs (standard predicted cooperative transcription factor pairs) and PCTFPs
Row #3: The number of possible cooperative TF pairs of the overlapping TFs
Row #4: The number of cooperativities of SPCTFPs among the possible cooperativities
Row #5: The number of cooperativities of the PCTFPs among the possible cooperativities
Row #6: The number of cooperativities of the overlapping PCTFPs between SPCTFPs and PCTFPs among the possible cooperativities
Row #7: P-value.
Row #8: –log(P-value)

## Sheet: TG-based index 1
Banerjee	Chang	Chen	Chuang	Datta	Elati	Harbison	He	Nagamine	Tsai	WangJ	WangY	Yang	Yu
8.12176	10.9215	7.5144	3.34704	1	1	3.34704	3.86177	1	1	6.45133	50.2092	10.9215	12.5976
1	8.12176	10.9215	6.91881	1	1	1	4.14332	7.5144	1.61179	1	6.45133	7.23696	13.1061
4.52367	1	8.12176	6.45133	8.12176	1	1	4.55429	2.30548	1	1	5.05743	2.346	8.12176
1	5.61673	7.34691	1	1	1	4.44707	1.74417	2.94202	2.67183	1	3.5604	5.61673	5.9503
1	12.5976	1	8.12176	6.45133	1	6.91881	1	1	1	2.38016	7.5144	227.273	4.61723
9.86967	4.14332	6.45133	1	3.34277	1	1	4.52367	2.03287	4.52367	2.82532	5.62245	1	2.78118
10.9215	6.45133	9.18251	10.9215	1	1	5.61673	1.78063	4.52367	1	1.91705	14.1794	6.48088	10.9215
13.1061	5.9503	12.5976	1.65576	2.24553	1	4.05648	5.61673	1.02702	3.5265	1	23.2707	6.91881	9.51788
1.46012	3.5265	9.70529	4.20438	1	5.62245	2.27748	4.45836	30.5966	4.14332	2.30548	8.12176	7.04949	5.42888
5.38377	1	5.9503	2.67183	1	1	1	20.9096	5.23699	1	3.86177	10.9215	157.895	8.07609
5.42888	2.82532	5.61673	1	2.87219	1	8.12176	1	7.23696	8.12176	4.14332	5.61673	1	2.14805
1	2.87219	6.78326	2.23214	4.45836	1	6.48228	1	1.46012	1	1	6.91881	6.3305	2.91804
1	13.1061	6.4214	5.61673	4.20438	1	9.24214	1.40708	1.78063	1	8.12176	1.94945	1	5.61673
1	1	23.2707		1	1	7.5144	1	1	1	10.9215	14.8581	5.69741	5.3615
18.6698	1	7.23696		5.61673	1	1	1	1	1		7.15762	11.6976	9.86967
1	2.14805	27.7392		10.9215	1	1.54375	2.68461	5.38377	1.76206		9.18251	197.368	4.55429
6.45133	5.42888	5.3615		2.82532	1	1.47318	1.28073	1.42236	10.9215		6.4214	1	7.5144
3.3934	4.52367	7.10732		1	1	7.34691	1.91705	6.45133	3.08767		1	1.40213	4.94367
3.68281	1	1		1	1	2.71389	3.90167	1			1	95.6938	3.35931
1	5.3615	7.24455		2.73509	1	4.59812	3.5265	2.52957			1	1	1.95899
30.5966	1	13.2033		1		5.86923	1.02828	1			1	1	5.98769
2.14805	9.51788	8.58624		1		6.45133	3.95501	1.74417			1	4.45836	3.92986
6.91881	2.78118	3.13518		1		2.30548	2.67183	1			1	1	2.19696
5.3615	2.38016	2.14353		1.3563		3.34277	1.73213	2.61398			17.0992	45.598	3.95501
1	1	1		6.91881		11.6976	2.61398				29.8954	6.61313	5.23699
2.80318	2.60426	45.598				4.52367	5.23699				14.733	8.82352	5.38377
1	2.42268	5.38377				2.39245	1.94945				30.5966	2.94202	13.2033
7.04949	5.69741	8.27178				3.32431	4.28346				27.7392	1	22.795
2.23214	3.35931	227.273				8.08475	1				2.27748	4.48698	21.1416
1.59604	2.94202	6.8214				1	1.46012				4.17324	1.56209	45.598
5.23699	1	10.9356				2.35643					14.1557	5.63211	8.53652
	1	26.1622				2.49014					1.59604	1	3.3934
	8.27178	1				2.5106					1	2.72881	1.39392
	6.91881	2.14805				4.14332					7.10732	7.44934	1
	3.34277	2.91375				14.733					3.3713	7.31528	2.05832
	26.1622	1.73644				3.88693					6.83319	1	2.52957
	12.3218	1				2.72062					6.8214	4.7138	1
	13.1666	2.99097				19.5672					5.40522	1	6.45133
	2.89971	17.0992				29.8954					28.6501	1	6.3305
	4.40181	1				1.29685					2.71389	1	5.16617
	2.39245	1				4.17324					4.52367	1	3.01216
	2.67183	5.46989				2.99119					1.74417	1	23.6826
	1	5.42888				17.0992					2.38016	1.25238	1
	3.43918	8.06182				6.48088					2.99119	33.5196	4.14332
	45.598	11.2555				1.71654					1	5.19143	2.82532
	22.795	2.99119				2.48756					3.05969	1	9.24824
	1.98707	8.14995				5.40522					4.8669	1	6.85317
	4.61723	1				1					1.0698	1	2.70019
	9.86967	1				4.06786					1	1	5.69741
	10.4137	3.81875				7.12707					1	9.53505	1
	1	2.16165				1.95088					1.50353	1	5.01401
	1.58345	4.65519				1					5.80479	1	4.64996
	13.2033	70.1754				2.99716					7.23696	30.5966	13.0655
	2.52957	6.91881				1					7.34691	2.87802	2.60313
	4.7116	3.3934				9.18251					1	4.11593	3.33635
		5.23699				1					20.3666	1	1.28073
		3.35931				2.40441					1	1	3.65015
		4.17571				7.06131					11.6976	1	2.14353
		4.14332				1					1.98707	3.18169	3.81875
		1				2.42268					1	2.30548	1
		2.72881				1.88561					1.05075	5.40522	2.94202
		2.87219				1					1	1	11.2555
		9.24824				3.65015					2.16778	3.04816	8.63877
		2.73885				2.60426					2.39993	9.32545	7.04949
		18.315				3.28981					1	7.7101	2.69507
		13.0655				1					1	1	2.42268
		4.89166				2.99097					2.65683	7.12707	2.60426
		3.9164				7.10732					1	1	1.73213
		7.99739				4.27559					1	3.16977	3.51068
		12.6112				1					1	14.3988	3.16503
		6.3305				4.28346					72.9927	3.08767	2.89971
		14.1557				10.9215					1	1	9.53505
		2.48756				5.3615					4.07497	1	2.99716
		1				1					2.16665	2.865	4.40181
		5.65628				3.2191					1	11.9832	1
		1				3.32397					2.24938	3.51068	2.87219
		1				1					1	20.9096	1.30486
		5.94196				1					1.71654	1.75131	8.80724
		3.28981				3.3713					32.1543	3.2191	1.44702
		4.52367				3.08767					30.5437	1	1
		14.733				1					8.0808	37.1747	2.39245
		2.52873				2.34765					10.5245	1	1.24919
		8.80724				7.99739					2.34765	1	3.43918
		12.5581				6.78326					1	1	3.91459
		13.1666				1					6.1318	1	1.2595
		3.3713				27.7392					2.48756	3.86177	1.67688
		9.39849				3.01582					2.72062	1.46468	4.28346
		4.54896				2.46954					1	1	1
		1				1					1.88954	8.5397	1
		2.72062				6.71591					4.7116	1	4.16831
		4.28346				7.23696					7.92678	3.175	2.30548
		6.81881				1					2.98311	1.56617	1
		1				1.78805					4.62925	23.6826	1
		3.23034				1.83692					1.87261	1	2.99097
		30.5966									1.74354	2.99716	1.49554
		1.77784									7.91196	6.05107	1.47845
		1.40708									8.4488	4.43409	1
		1									5.17722	1	1
		1									9.53505	2.92203	3.18169
		32.6797									13.6879	4.54586	4.52367
		11.6976									4.65519	54.4959	1
		1.2198									8.50159	1	1
		1.47507									12.5581	8.80724	3.34277
		2.27748									3.28981	1	1
		2.9324									2.33597	1	2.40441
		1									5.94196	3.33635	1
		1									2.43323	4.54132	1.31179
		1									10.1999	145.985	2.76807
		5.16617									3.79167	3.0283	1.88561
		7.31528									14.733	1	1.65576
		29.8954									2.67183	1	46.225
		4.17324									2.22766	46.225	10.2023
		1									12.0205	1	3.82718
		10.4137									18.2315	16.0643	1
		3.51068									5.63211	1	3.13998
		1									1	1	1
		1.88954									3.1496	1.68166	1
		3.88693									2.61398	1	1.88954
		1									72.9927	4.10509	3.68281
		5.85955									48.4261	1	1
		4.05648									11.9332	1	1.78063
		6.83319									17.1737	4.98428	3.2191
		3.75563									2.99716	1.88954	2.25614
		1									2.03597	1	7.31528
		5.55709									1	3.68281	1
		3.2191									6.49772	1	1
		3.81092									1	13.089	1
		1									1	1.6444	1.6631
		70.4846									1.67532	1	1.6968
		3.68281									1	1	1.25238
		1									1	1	7.15762
		3.26806									1	6.55791	1
		1									1	1	1.06279
		7.04949									1	1	5.73394
		1									1	1.17343	3.63042
		1									1	13.4228	10.8309
		2.14876									1	1	1.94141
		6.52011									1	1	3.01582
		11.3422									1.27475	2.65491	1.1292
		1									1	1	27.7392
		2.39245									1	1.67084	1.53798
		3.65764									1	3.427	5.80797
		1.97784									1.3837	1.71037	4.04899
		4.06786									1	1	1.19593
		3.5265									1.0405	1.45342	4.78793
		1									1	2.41424	4.98428
		1									1.2198	1	2.13538
		1									1	1	1.32626
		1									1.33182	1	1
		3.50631									1	1.42236	7.96257
		2.73504									1	1	7.90305
		7.01077									1	1.64527	1.44994
		1									1	9.86923	20.9096
		21.692									1	72.2892	2.22766
		6.05107									1	1.42146	1.63501
		1									1	5.21104	1
		5.98769									1	1	1.67271
		4.11421									19.3673	1	1
		1									3.98724	1	2.38016
		1										1	6.83319
		4.03478										3.90167	1
		1										79.3651	1.17451
		9.75292										2.56254	1
		1										1	3.90167
		1										1	2.03287
		1										1	2.68461
		31.4961										38.3142	1.47507
		3.71486										2.49014	1
		5.12012										3.88903	1
		1										1	6.28469
		2.24037										2.02196	5.17966
		1										2.38606	6.46315
		3.92986										20.3874	5.85955
		2.5456										7.84313	1.05623
		20.4082										1	4.53622
		1										1	1
		9.26998										4.69175	1
		1										1	1.74354
		2.16665										2.73248	1.63934
		13.9179										1	18.2315
		1.93236										2.90748	6.91881
		1										1.86194	3.88967
		1										1	1.45544
		1.02681										4.74683	1.52141
		2.71389										3.38009	2.29388
		1.25238										1	1.02117
		2.48285											1.43985
		2.65683											1
		1.29379											2.37594
		45.2489											1
		8.53652											1
		1											2.56254
		8.4488											5.63211
		2.5015											1
		1											12.1398
		1.18571											1
		3.74882											5.17722
		1.00745											2.2831
		1											2.5456
		1.24804											2.71389
		1											1
		5.39859											1
		1											1
		1.65576											1
		7.00994											1
		4.57456											1
		1.37899											1
		17.9104											1.74062
		1.29279											1
		7.15648											1
		1											5.12012
		3.50508											1.41166
		1											8.42257
		1.52741											2.99162
		8.50159											1
		1											28.6501
		1											7.00994
		1											1
		3.90705											1.69182
		16.0643											1
		1											1.02935
													1
													1
													1
													4.20438
													1
													2.8021
													1
													1
													2.01804
													1.382
													3.34704
													1.357
													2.97807
													2.92203
													1
													1
													2.80318
													1.9893
													1
													2.12901
													1
													1
													3.86177
													1.97784
													1
													1.46012
													1.49546
													1
													1
													1
													1.02828
													1
													1
													1
													1.12227
													1
													1.94945
													1
													1.46744
													1.29685
													1.04407
													1.50353
													1.05075
													1
													5.40735
													5.30657
													1.95293
													1
													1
													2.33109
													2.16778
													2.2007
													5.08776
													1.51797
													1
													1
													1.72918
													1.39489
													18.6698
													1
													1
													1
													5.94196
													1
													1
													13.1796
													1
													1
													3.46123
													3.5265
													1
													1.52741
													1
													3.77722
													1.42909
													1
													2.38887
													1
													1

## Sheet: TG-based index 2
Banerjee	Chang	Chen	Chuang	Datta	Elati	Harbison	He	Nagamine	Tsai	WangJ	WangY	Yang	Yu
0.0974	0.0894	0.0922	0.11	0.0719	0	0.11	0.0784	0.0481	0.066	0.1025	0.3167	0.0894	0.0752
0.9524	0.0974	0.0894	0.1156	1	0	0.1179	0.1119	0.0922	0.105	1	0.1025	0.0883	0.1373
0.1114	0.9524	0.0974	0.1025	0.0974	0	0.0759	0.0527	0.093	0.044	0.9524	0.1161	0.0516	0.0974
0.9524	0.0758	0.1056	0.9524	0	0	0.1912	0.0929	0.0745	0.1404	0.9524	0.1532	0.0758	0.0735
0.0481	0.0752	0.0707	0.0974	0.1025	0	0.1156	0.9524	1	1	0.1222	0.0922	0.0475	0.0821
0.0443	0.1119	0.1025	0.9524	0.1089	0	0.1433	0.1114	0.1047	0.1114	0.0864	0.0943	0.0719	0.0609
0.0894	0.1025	0.0586	0.0894	0	0.023	0.0758	0.1187	0.1114	0.9524	0.0997	0.181	0.1113	0.0894
0.1373	0.0735	0.0752	0.1539	0.0742	0	0.1297	0.0758	0.0751	0.1238	1	0.0926	0.1156	0.1238
0.1802	0.1238	0.1063	0.0799	0.9524	0.0943	0.0956	0.0713	0.0768	0.1119	0.093	0.0974	0.0655	0.1317
0.0509	0.9524	0.0735	0.1404	0	0.046	0.044	0.1416	0.0605	0.0711	0.0784	0.0894	0.2458	0.1071
0.1317	0.0864	0.0758	0	0.1695	0	0.0974	0.102	0.0883	0.0974	0.1119	0.0758	0.0394	0.0708
0.1341	0.1695	0.1035	0.1065	0.0713	0	0.0352	0	0.1802	0.9524	1	0.1156	0.0976	0.0543
0.096	0.1373	0.1233	0.0758	0.0799	0	0.0912	0.1467	0.1187	0	0.0974	0.1141	0.0645	0.0758
0.1452	1	0.0926		0.9524	0	0.0922	0	0.0943	0	0.0894	0.0868	0.1141	0.0644
0.0773	1	0.0883		0.0758	0	0.9524	0.9	0.1385	1		0.0623	0.0947	0.0443
0.0788	0.0708	0.1095		0.0894	0	0.0833	0.0818	0.0509	0.1851		0.0586	0.1388	0.0527
0.1025	0.1317	0.0644		0.0864	0.0435	0.1212	0.0722	0.1003	0.0894		0.1233	0.0569	0.0922
0.0651	0.1114	0.0289		0.108	0	0.1056	0.0997	0.1025	0.0535		0.1032	0.0624	0.1813
0.0681	0.0604	0.9524		0.0896	0	0.0568	0.0688	0.1299			0.1385	0.1855	0.0935
1	0.0644	0.1098		0.0917	0	0.1319	0.1238	0.0973			0.0943	0.1612	0.0793
0.0768	1	0.0663		1		0.1499	0.0839	0			0.1192	0.0548	0.0677
0.0708	0.1238	0.0613		1		0.1025	0.0945	0.0929			0.083	0.0713	0.0748
0.1156	0.0609	0.0997		0		0.093	0.1404	0.1612			0.1023	0.0649	0.0371
0.0644	0.1222	0.059		0.0537		0.1089	0.0794	0.0842			0.0761	0.1055	0.0945
0.076	0.076	0.1517		0.1156		0.0947	0.0842				0.149	0.0885	0.0605
0.0634	0.0673	0.1055				0.1114	0.0605				0.158	0.0409	0.0509
0	0.0584	0.0509				0.0983	0.1141				0.0768	0.0745	0.0663
0.0655	0.1141	0.0711				0.0896	0.0599				0.1095	0.1465	0.1889
0.1065	0.0935	0.0475				0.1306	0.9524				0.0956	0.2166	0.1656
0.1107	0.0745	0.0433				0.9524	0.1802				0.1189	0.1625	0.1055
0.0605	0.0707	0.0763				0.0515					0.0872	0.122	0.0938
	1	0.1404				0.0893					0.1107	0.0303	0.0651
	0.0711	0.0979				0.1242					0.1285	0.0736	0.1013
	0.1156	0.0708				0.1119					0.0289	0.1216	0.1612
	0.1089	0.0821				0.158					0.0606	0.0658	0.0715
	0.1404	0.087				0.1482					0.0969	0.0364	0.0973
	0.0381	0.044				0.0883					0.0433	0.1068	0.0892
	0.0581	0.0738				0.0886					0.0913	0.0476	0.1025
	0.1676	0.0761				0.149					0.1261	0.0684	0.0976
	0.1605	0.0604				0.0994					0.0568	0.239	0.1455
	0.0983	0.0627				0.1189					0.1114	0.1442	0.1203
	0.1404	0.054				0.1206					0.0929	0.0921	0.0945
	0.0759	0.1317				0.0761					0.1222	0.1055	0.22
	0.0816	0.0645				0.1113					0.1206	0.1276	0.1119
	0.1055	0.1586				0.0957					0.1919	0.1275	0.0864
	0.1889	0.1206				0.1159					0.1201	0.1232	0.0575
	0.1601	0.0665				0.0913					0.0976	0.0575	0.0638
	0.0821	0.9524				0.076					0.0784	0.0581	0.0566
	0.0443	0.076				0.1164					0.0348	0.1292	0.1141
	0.0373	0.059				0.2086					0.1422	0.1305	0.9524
	0.117	0.0819				0.1033					0.14	0.0625	0.0608
	0.1158	0.1206				0.0604					0.138	0.2155	0.1447
	0.0663	0.0769				0.0665					0.0883	0.0768	0.0847
	0.0973	0.1156				0.1517					0.1056	0.0854	0.0349
	0.2218	0.0651				0.0586					0.1485	0.0402	0.1589
		0.0605				0.0396					0.029	0.0429	0.0722
		0.0935				0.0817					0.057	0.0427	0.1271
		0.1879				0.0694					0.0947	0.0739	0.059
		0.1119				0.0626					0.1601	0.056	0.059
		0.0626				0.0584					0.0745	0.093	1
		0.0736				0.0813					0.1288	0.0913	0.0745
		0.1695				0.1023					0.1049	0.0484	0.1586
		0.0575				0.1271					0.082	0.0652	0.1645
		0.071				0.0673					0.0996	0.0568	0.0655
		0.0453				0.1445					0.0925	0.2226	0.0807
		0.0847				0.083					0.2605	0.1196	0.0584
		0.1292				0.0738					0.0925	0.2086	0.0673
		0.1076				0.0289					0.0993	0.0868	0.0794
		0.0863				0.076					0.0978	0.0717	0.1292
		0.0906				0.0943					0.2062	0.1311	0.0807
		0.0976				0.0599					0.1014	0.0535	0.1676
		0.0872				0.0894					0.0963	0.0158	0.1305
		0.1159				0.0644					0.286	0.0578	0.0665
		0.1026				0.1385					0.0817	0.0957	0.1605
		0.0695				0.0718					0.0792	0.1347	1
		0.0759				0.0515					0.1049	0.1292	0.1695
		0.0222				0.0525					0.0835	0.1416	0.0966
		0.1153				0.1032					0.0957	0.2093	0.1227
		0.1445				0.0606					0.0802	0.0718	0.0575
		0.1114				0.0535					0.128	0	0.0604
		0.158				0.1956					0.1668	0.166	0.0983
		0.079				0.1085					0.2189	0.0993	0.0567
		0.1227				0.0863					0.1085	0.0343	0.0816
		0.1419				0.1035					0.0934	0.0849	0.1241
		0.0581				0.2228					0.2271	0.0711	0.1001
		0.0606				0.1095					0.1159	0.0784	0.0633
		0.0696				0.0932					0.0883	0.1208	0.0599
		0.118				0.1253					0.0899	0.0319	0.0764
		0.099				0.1055					0.0732	0.1422	0.9524
		0.0883				0.0918					0.2218	0.1035	0.1211
		0.0599				0.0883					0.0523	0.151	0.093
		0.1564				0.0707					0.0878	0.0803	1
		0.1956				0.0985					0.0895	0.0945	0.0707
		0.108				0.0655					0.1631	0	0.0738
		0.0768									0.0406	0.0665	0.0392
		0.0791									0.0559	0.0867	0.1054
		0.1467									0.0695	0.0691	0.076
		1									0.0675	0.0969	0.0348
		0.0481									0.1305	0.071	0.056
		0.1333									0.1246	0.1062	0.1114
		0.0947									0.1206	0.0589	0.0602
		0.0594									0.1155	0.1199	0.0845
		0.1062									0.1419	0.1227	0.1089
		0.0956									0.1445	0.0508	0
		0.0986									0.1824	0.0588	0.0817
		0.0303									0.1153	0.1589	0
		1									0.1326	0.1825	0.1445
		0.0484									0.0688	0.0935	0.0365
		0.1455									0.0797	0.1028	0.0813
		0.0658									0.0656	0.0538	0.1539
		0.149									0.1404	0.1117	0.1987
		0.1189									0.07	0.1987	0.0908
		1									0.1048	0.0453	0.0587
		0.0373									0.0787	0.0484	0
		0.1292									0.122	0.1744	0.1095
		0.0739									0.0887	0.1582	1
		0.0732									0.0804	0.1183	1
		0.1482									0.0842	0.1423	0.0732
		0.0525									0	0.0957	0.0681
		0.0433									0	0.0533	0.0836
		0.1297									0.0855	0.0965	0.1187
		0.0969									0.0893	0.0592	0.0718
		0.0437									0.0665	0.0732	0.0732
		0.2228									0.0743	0.0328	0.0658
		0.1264									0.1701	0.0681	0.0661
		0.0718									0.1176	0.102	0.9333
		0.0707									0.1134	0.0918	0.9524
		0.1457									0.241	0.105	0.0467
		0.0736									0.1205	0.0322	0.0632
		0.0681									0.053	0.0403	0.1055
		0									0.0711	0.1006	0.0623
		0.0808									0.0669	0.0749	0.0973
		0.1066									0.064	0.0633	0.0967
		0.0655									0.141	0.083	0.234
		0.0714									0.0593	0.0982	0.085
		0.0571									0.0986	0.0654	0.1387
		0.0671									0.0498	0.132	0.0627
		0.0592									0.0736	0.0702	0.0932
		0.0372									0.0964	0.0283	0.0556
		0.0711									0.0758	0.1302	0.1095
		0.0983									0.0626	0.2132	0.1534
		0.1061									0.12	0.1248	0.0717
		0.0804									0.0877	0.0731	0.0655
		0.1164									0.2062	0.0909	0.0974
		0.1238									0.0768	0.0811	0.0923
		0.0481									0.0795	0.0949	0.0592
		0.0684									0.0594	0.0333	0.1339
		0									0.2017	0.0514	0.1068
		0.1285									0.0641	0.236	0.9524
		0.0732									0.0668	0.1003	0.0602
		0.0702									0.0973	0.0616	0.1195
		0.0476									0.0742	0.16	0.0654
		0.0747									0.1693	0.0539	0.1416
		0.0905									0.1661	0.0565	0.07
		0.0867									0.3197	0.0632	0.0607
		0.0993									0.1395	0.1514	0.9524
		0.0677									0.1023	0.0978	0.0851
		0.0884									0.0399	0.045	0.062
		0.0667									1	0.0433	0.1222
		0.1229										0.1096	0.0969
		0.065										0.0688	0
		0.011										0.0585	0.0688
		0.1366										0.1551	0
		0.1										0.0561	0.0688
		0.0645										0.0532	0.1047
		0.1436										0.0802	0.0818
		0.0673										0.1014	0.1062
		0.0962										0.0893	1
		0.0758										0.1312	1
		0										0.0974	0.075
		0.0799										0.0408	0.099
		0.0649										0.1632	0.0831
		0.0748										0.0953	0.0433
		0.1385										0.1715	0.0432
		0.027										0.0117	0.0598
		0.1108										0.0616	0
		0.0551										0.1174	0.0672
		0.0877										0.1095	0.0406
		0.0817										0.0484	0.0782
		0.1144										0.0653	0.0787
		0.0382										0.0172	0.1156
		0										0.0695	0.082
		1										0.0767	0.0588
		0.1336										0.0396	0.0826
		0.0568										0.0815	0.0706
		0.1055										0.0814	0.086
		0.1296											0.0884
		0.0925											0.0692
		0.0765											0.2158
		0.0534											0
		0.0938											0.054
		0											0.1551
		0.0695											0.122
		0.1441											0.0409
		0.0801											0.0806
		0.082											0.0759
		0.0942											0.0675
		0.0879											0.1274
		0											0.1385
		0.0502											0.0568
		0.1549											0.11
		0.1275											0.079
		0.1744											0.0508
		0.1539											0.0676
		0.1195											0.1053
		0.1097											0
		0.0824											0.0778
		0.1802											0.0862
		0.0837											0.1586
		0.0356											0.1088
		0.0789											0.0758
		0.0447											0.0934
		0											0.011
		0.0537											0.0764
		0.1155											0.0854
		0.0833											0.1261
		0.0158											0.1195
		0.1095											1
		0.0723											0.0583
		0.0484											1
		0.9524											0.0788
													0.0559
													0.1271
													0
													0.0799
													1
													0.0151
													0.0666
													0.0783
													0.0538
													0.1046
													0.11
													0.1776
													0.1309
													0.071
													0.1433
													0.1179
													0.0634
													0.1163
													0
													0.1471
													0.0866
													0.0834
													0.0784
													0.0804
													0.06
													0.1802
													0.0668
													0.0894
													0.1385
													0.0801
													0.0839
													0.0972
													0.1562
													0.2471
													0.0737
													0.0481
													0.1141
													0.1344
													0.1012
													0.0994
													0.0514
													0.0964
													0.1288
													0.041
													0
													0.069
													0.0678
													0.0706
													0.083
													0.0991
													0.082
													0.0584
													0.1111
													0.0864
													0.0846
													0
													0.0759
													0.0692
													0.0773
													0.0771
													0.0776
													0.0987
													0.1153
													0.0771
													0.0555
													0.0864
													0.0425
													1
													0.1182
													0.1238
													0.116
													0.0537
													0.0714
													0.0465
													0.0888
													0.0955
													0.1123
													0.0761
													0.0731

## Sheet: TG-based index 3
Banerjee	Chang	Chen	Chuang	Datta	Elati	Harbison	He	Nagamine	Tsai	WangJ	WangY	Yang	Yu
0.056	0.0478	0.0655	0.0453	0.0329	0	0.0453	0.0396	0.0287	0.039	0.0598	0.0667	0.0478	0.023
0.2857	0.056	0.0478	0.0422	0.6667	0	0.0775	0.0534	0.0655	0.0356	0.2667	0.0598	0.0409	0.0399
0.0397	0.2857	0.056	0.0598	0.056	0	0.0536	0.0312	0.0438	0.0419	0.2857	0.034	0.0376	0.056
0.2857	0.0397	0.0646	0.2857	0	0	0.0534	0.0533	0.0403	0.0712	0.2857	0.0598	0.0397	0.0408
0.0287	0.023	0.0517	0.056	0.0598	0	0.0422	0.2857	0.2667	0.2667	0.0682	0.0655	0.0354	0.0321
0.0324	0.0534	0.0598	0.2857	0.0699	0	0.0936	0.0397	0.0597	0.0397	0.0522	0.0309	0.0329	0.0242
0.0478	0.0598	0.0236	0.0478	0	0.0247	0.0397	0.0695	0.0397	0.2857	0.0422	0.0925	0.0491	0.0478
0.0399	0.0408	0.023	0.0851	0.0479	0	0.0534	0.0397	0.0322	0.0455	1	0.0363	0.0422	0.0418
0.0706	0.0455	0.052	0.0457	0.2857	0.0309	0.0425	0.042	0.0756	0.0534	0.0438	0.056	0.045	0.036
0.0372	0.2857	0.0408	0.0712	0	0.0236	0.0419	0.0278	0.0482	0.0275	0.0396	0.0478	0.0678	0.0222
0.036	0.0522	0.0397	0	0.0757	0	0.056	0.0445	0.0409	0.056	0.0534	0.0397	0.0425	0.0249
0.0621	0.0757	0.0567	0.0466	0.042	0	0.0215	0	0.0706	0.2857	0.6667	0.0422	0.0462	0.0206
0.0472	0.0399	0.0691	0.0397	0.0457	0	0.0581	0.0788	0.0695	0	0.056	0.0479	0.0445	0.0397
0.0736	0.2667	0.0363		0.2857	0	0.0655	0	0.0594	0	0.0478	0.0571	0.0332	0.0478
0.0301	0.6667	0.0409		0.0397	0	0.2857	0.2	0.091	1		0.0273	0.0378	0.0324
0.0346	0.0249	0.0428		0.0478	0	0.0574	0.0601	0.0372	0.0431		0.0236	0.04	0.0312
0.0598	0.036	0.0478		0.0522	0.0237	0.066	0.0344	0.0454	0.0478		0.0691	0.0314	0.0655
0.0315	0.0397	0.0249		0.0375	0	0.0646	0.0422	0.0598	0.0424		0.0746	0.0436	0.0481
0.0378	0.0338	0.2857		0.0495	0	0.0345	0.0376	0.0586			0.091	0.0639	0.0353
0.2667	0.0478	0.0648		0.0575	0	0.0595	0.0455	0.0386			0.0594	0.0643	0.0287
0.0756	1	0.0199		0.2667		0.0651	0.0532	0			0.0894	0.0472	0.0323
0.0249	0.0418	0.0372		0.3333		0.0598	0.0427	0.0533			0.0517	0.042	0.0281
0.0422	0.0242	0.0605		0		0.0438	0.0712	0.0643			0.0675	0.0173	0.031
0.0478	0.0682	0.0506		0.0392		0.0699	0.0541	0.0548			0.0457	0.0228	0.0427
0.0354	0.0354	0.0621		0.0422		0.0378	0.0548				0.0775	0.0308	0.0482
0.0453	0.0454	0.0228				0.0397	0.0482				0.0961	0.0169	0.0372
0	0.038	0.0372				0.0533	0.0479				0.0756	0.0403	0.0199
0.045	0.0332	0.0385				0.0549	0.0545				0.0428	0.0437	0.0434
0.0466	0.0353	0.0354				0.0367	0.2857				0.0425	0.0559	0.0459
0.0652	0.0403	0.0452				0.2857	0.0706				0.0653	0.0753	0.0228
0.0482	0.0517	0.0381				0.0317					0.0242	0.0506	0.02
	0.3333	0.0292				0.046					0.0652	0.0394	0.0315
	0.0385	0.0408				0.0674					0.049	0.0345	0.0485
	0.0422	0.0249				0.0534					0.0249	0.0528	0.0643
	0.0699	0.0446				0.0961					0.0551	0.0392	0.0293
	0.0292	0.0519				0.0587					0.0629	0.0404	0.0386
	0.0762	0.0419				0.0587					0.0452	0.0432	0.0153
	0.0465	0.0435				0.0466					0.054	0.0523	0.0598
	0.0538	0.0457				0.0775					0.0544	0.0142	0.0462
	0.0618	0.0338				0.0445					0.0345	0.0612	0.0621
	0.0533	0.057				0.0653					0.0397	0.0565	0.0376
	0.0712	0.0364				0.0523					0.0533	0.0222	0.0175
	0.0536	0.036				0.0457					0.0682	0.0481	0.0722
	0.0441	0.042				0.0491					0.0523	0.0616	0.0534
	0.0228	0.0343				0.0507					0.0645	0.0208	0.0522
	0.0434	0.0523				0.0929					0.0953	0.0172	0.0519
	0.0545	0.0526				0.054					0.0578	0.0465	0.0391
	0.0321	0.2857				0.0354					0.0444	0.0494	0.0369
	0.0324	0.0354				0.0601					0.0725	0.0494	0.0332
	0.0208	0.0478				0.075					0.0973	0.0864	0.2857
	0.0441	0.0477				0.066					0.0691	0.0313	0.0647
	0.0309	0.0557				0.0338					0.0475	0.0416	0.0295
	0.0199	0.0641				0.0611					0.0409	0.0756	0.0524
	0.0386	0.0422				0.0621					0.0646	0.0229	0.0267
	0.0882	0.0315				0.0236					0.0444	0.0354	0.0473
		0.0482				0.029					0.0507	0.019	0.0344
		0.0353				0.0576					0.0238	0.0199	0.0339
		0.0646				0.0528					0.0378	0.0379	0.0506
		0.0534				0.028					0.0545	0.0338	0.0478
		0.0252				0.038					0.0222	0.0438	0
		0.0345				0.0347					0.0443	0.054	0.0403
		0.0757				0.0675					0.0428	0.0455	0.0343
		0.0519				0.0339					0.0499	0.0386	0.069
		0.046				0.0454					0.0427	0.0372	0.045
		0.0174				0.0431					0.0353	0.0449	0.0341
		0.0524				0.0517					0.0467	0.0326	0.038
		0.0736				0.0435					0.0537	0.075	0.0454
		0.0553				0.0249					0.0516	0.0926	0.0541
		0.047				0.0402					0.0476	0.1018	0.0468
		0.0632				0.0594					0.0458	0.0421	0.041
		0.0462				0.0545					0.0338	0.0424	0.0538
		0.0242				0.0478					0.0612	0.0105	0.0864
		0.0929				0.0478					0.0413	0.0693	0.0611
		0.0641				0.091					0.0346	0.0434	0.0618
		0.0393				0.0642					0.048	0.0624	1
		0.0536				0.0328					0.0434	0.0468	0.0757
		0.0222				0.0475					0.0611	0.0278	0.0388
		0.0529				0.0746					0.0507	0.0492	0.066
		0.0431				0.0551					0.0589	0.0642	0.0369
		0.0397				0.0424					0.0758	0	0.0338
		0.0961				0.0797					0.0583	0.0339	0.0533
		0.0414				0.0399					0.1165	0.0516	0.0423
		0.066				0.047					0.0399	0.0444	0.0441
		0.0642				0.0567					0.0481	0.0443	0.0542
		0.0465				0.0722					0.0559	0.0275	0.0466
		0.0551				0.0428					0.0929	0.0396	0.0317
		0.0347				0.0575					0.0587	0.0554	0.0545
		0.0608				0.102					0.0525	0.0286	0.0252
		0.0408				0.0568					0.0414	0.0313	0.2857
		0.0587				0.0549					0.0882	0.0351	0.0432
		0.0545				0.0409					0.0428	0.0541	0.0438
		0.0687				0.0517					0.0302	0.058	0.3333
		0.0797				0.0591					0.028	0.0175	0.0517
		0.0468				0.0495					0.0545	0	0.0435
		0.0756									0.0223	0.0611	0.0654
		0.048									0.0427	0.0417	0.0393
		0.0788									0.0532	0.0634	0.0354
		0.6667									0.0433	0.0285	0.0725
		0.0287									0.0864	0.0467	0.0338
		0.2222									0.0558	0.0479	0.0397
		0.0378									0.0557	0.0288	0.0456
		0.0263									0.0528	0.0397	0.0483
		0.0487									0.0642	0.066	0.0699
		0.0425									0.0431	0.0684	0
		0.0704									0.0394	0.0261	0.0576
		0.0394									0.0529	0.0473	0
		1									0.0669	0.0529	0.03
		0.0455									0.0451	0.0451	0.03
		0.0621									0.0581	0.0409	0.0347
		0.0392									0.0386	0.023	0.0851
		0.0775									0.0712	0.0526	0.0432
		0.0653									0.0413	0.0432	0.0454
		0.2667									0.0804	0.0241	0.0139
		0.0208									0.0412	0.0665	0
		0.0468									0.0506	0.0644	0.0524
		0.0379									0.0449	0.1045	1
		0.0414									0.0405	0.0687	0.6667
		0.0587									0.0548	0.0577	0.0414
		0.0475									0	0.0537	0.0378
		0.0447									0	0.0533	0.0657
		0.0534									0.037	0.0224	0.0695
		0.0629									0.0379	0.0375	0.0642
		0.046									0.0611	0.0414	0.038
		0.0722									0.0386	0.0434	0.0392
		0.1168									0.0427	0.0378	0.0614
		0.0642									0.0399	0.0445	0.2667
		0.0309									0.0364	0.0435	0.2857
		0.0605									0.0436	0.058	0.0567
		0.0476									0.0402	0.0322	0.0396
		0.0378									0.0348	0.0387	0.0481
		0									0.0306	0.0387	0.0273
		0.0356									0.0315	0.0563	0.0329
		0.0501									0.0328	0.0426	0.0724
		0.045									0.0611	0.0517	0.0563
		0.1071									0.0345	0.106	0.0632
		0.0286									0.0379	0.1503	0.0374
		0.0683									0.0403	0.0521	0.0447
		0.0109									0.0575	0.0269	0.0575
		0.0434									0.0344	0.0323	0.0524
		0.0275									0.0473	0.0594	0.0428
		0.0533									0.028	0.0544	0.0388
		0.1667									0.06	0.0318	0.0402
		0.0596									0.1152	0.0439	0.0325
		0.0601									0.0336	0.0293	0.0534
		0.0455									0.0273	0.0403	0.0943
		0.0423									0.0306	0.0536	0.0375
		0.0142									0.0263	0.0381	0.0328
		0									0.0344	0.0158	0.0555
		0.03									0.0234	0.0624	0.2857
		0.0699									0.0389	0.0454	0.0233
		0.0435									0.0303	0.0326	0.0405
		0.0413									0.034	0.059	0.0375
		0.033									0.062	0.0308	0.0278
		0.0361									0.0461	0.0398	0.0413
		0.0417									0.1011	0.0512	0.0383
		0.0516									0.0434	0.0716	0.2857
		0.0323									0.0352	0.0181	0.0494
		0.0493									0.0688	0.025	0.0543
		0.0667									1	0.0567	0.0682
		0.0456										0.0395	0.0629
		0.0801										0.0376	0
		0.1209										0.0827	0.0458
		0.0533										0.0645	0
		0										0.0207	0.0376
		0.0766										0.0394	0.0597
		0.0692										0.0767	0.0601
		0.0348										0.041	0.0487
		0.0653										0.046	0.3333
		0.0392										0.0769	0.3333
		0										0.0714	0.0549
		0.0405										0.0268	0.0634
		0.0173										0.0474	0.0282
		0.0281										0.0454	0.0447
		0.0817										0.0473	0.0267
		0.0651										0.0058	0.0364
		0.0393										0.0327	0
		0.0611										0.0535	0.0319
		0.0325										0.0429	0.0223
		0.0346										0.0367	0.0329
		0.0625										0.0382	0.0412
		0.0307										0.0616	0.0422
		0										0.0443	0.0794
		0.5										0.0344	0.0461
		0.0714										0.0247	0.051
		0.0345										0.0497	0.0347
		0.0481										0.0336	0.0407
		0.0604											0.0452
		0.0537											0.0346
		0.0576											0.0482
		0.0447											0
		0.02											0.0643
		0											0.0645
		0.0532											0.0506
		0.0614											0.0258
		0.0489											0.0383
		0.0528											0.0536
		0.0369											0.0433
		0.0337											0.0487
		0											0.0817
		0.0468											0.0345
		0.0561											0.0468
		0.0466											0.0399
		0.0644											0.0302
		0.0851											0.0374
		0.0682											0.0821
		0.0505											0
		0.0426											0.1651
		0.0696											0.046
		0.0323											0.0701
		0.0171											0.045
		0.1211											0.0392
		0.0298											0.0397
		0											0.011
		0.0298											0.0493
		0.0528											0.078
		0.05											0.0544
		0.0105											0.0682
		0.0451											0.3333
		0.0295											0.0394
		0.0665											0.3333
		0.2857											0.0385
													0.0302
													0.0596
													0
													0.0457
													0.2667
													0.0172
													0.0332
													0.0403
													0.0387
													0.0447
													0.0453
													0.0386
													0.033
													0.0467
													0.0936
													0.0775
													0.0453
													0.0482
													0
													0.0658
													0.0453
													0.0419
													0.0396
													0.0596
													0.0398
													0.0706
													0.0457
													0.0327
													0.091
													0.043
													0.0532
													0.0574
													0.0495
													0.131
													0.0646
													0.0287
													0.0479
													0.0791
													0.0191
													0.0445
													0.0369
													0.0311
													0.0443
													0.0274
													0
													0.05
													0.0423
													0.0305
													0.0517
													0.0795
													0.0499
													0.0435
													0.0293
													0.0387
													0.0526
													0
													0.0442
													0.0356
													0.0301
													0.0377
													0.0401
													0.0719
													0.0529
													0.0618
													0.0427
													0.0567
													0.0299
													0.3333
													0.043
													0.0455
													0.0776
													0.0298
													0.0577
													0.046
													0.0399
													0.0573
													0.0297
													0.0502
													0.0444

## Sheet: TG-based index 4
Banerjee	Chang	Chen	Chuang	Datta	Elati	Harbison	He	Nagamine	Tsai	WangJ	WangY	Yang	Yu
0.0943	0.084	0.1166	0.0919	0.0915	0	0.0919	0.082	0.0953	0.0938	0.1001	0.075	0.084	0.0797
0.381	0.0943	0.084	0.1	0.3333	0	0.1164	0.0878	0.1166	0.0639	0.5333	0.1001	0.096	0.0963
0.1014	0.381	0.0943	0.1001	0.0943	0	0.083	0.0829	0.1023	0.061	0.381	0.0964	0.0696	0.0943
0.381	0.0826	0.1194	0.381	0	0	0.0975	0.1066	0.0927	0.141	0.381	0.1633	0.0826	0.0691
0.0953	0.0797	0.0946	0.0943	0.1001	0	0.1	0.381	0.5333	0.5333	0.1249	0.1166	0.0616	0.0696
0.0535	0.0878	0.1001	0.381	0.1338	0	0.1465	0.1014	0.1098	0.1014	0.0824	0.0883	0.0915	0.0682
0.084	0.1001	0.0501	0.084	0	0.0774	0.0826	0.1369	0.1014	0.381	0.0977	0.0757	0.0975	0.084
0.0963	0.0691	0.0797	0.1699	0.0787	0	0.0923	0.0826	0.0674	0.0917	1	0.0877	0.1	0.0947
0.1792	0.0917	0.107	0.0828	0.381	0.0883	0.048	0.0759	0.0951	0.0878	0.1023	0.0943	0.0953	0.0878
0.0486	0.381	0.0691	0.141	0	0.0436	0.061	0.0763	0.0447	0.0776	0.082	0.084	0.1107	0.0919
0.0878	0.0824	0.0826	0	0.1369	0	0.0943	0.112	0.096	0.0943	0.0878	0.0826	0.1116	0.0671
0.1729	0.1369	0.1279	0.1076	0.0759	0	0.0479	0	0.1792	0.381	0.3333	0.1	0.0592	0.0695
0.1156	0.0963	0.0782	0.0826	0.0828	0	0.1042	0.1648	0.1369	0	0.0943	0.1091	0.0627	0.0826
0.1613	0.5333	0.0877		0.381	0	0.1166	0	0.1012	0	0.084	0.0691	0.1117	0.0963
0.1069	0.3333	0.096		0.0826	0	0.381	0.2	0.0985	1		0.0521	0.0808	0.0535
0.069	0.0671	0.0848		0.084	0	0.1101	0.1093	0.0486	0.0997		0.0501	0.0682	0.0829
0.1001	0.0878	0.0963		0.0824	0.0316	0.098	0.0746	0.0927	0.084		0.0782	0.079	0.1166
0.0547	0.1014	0.0348		0.1017	0	0.1194	0.0977	0.1001	0.0525		0.0895	0.0893	0.1352
0.0617	0.0831	0.381		0.083	0	0.0769	0.0775	0.1365			0.0985	0.1016	0.0719
0.5333	0.0963	0.0543		0.0936	0	0.1077	0.0917	0.0931			0.1012	0.1634	0.0617
0.0951	1	0.0722		0.5333		0.1229	0.1085	0			0.0986	0.0856	0.0993
0.0671	0.0947	0.0617		0.3333		0.1001	0.0835	0.1066			0.0881	0.0759	0.093
0.1	0.0682	0.1061		0		0.1023	0.141	0.1634			0.1014	0.039	0.1038
0.0963	0.1249	0.0668		0.0675		0.1338	0.0999	0.1107			0.074	0.0892	0.0835
0.0907	0.0907	0.1734		0.1		0.0808	0.1107				0.0843	0.0449	0.0447
0.0769	0.0718	0.0892				0.1014	0.0447				0.0695	0.0469	0.0486
0	0.0747	0.0486				0.0931	0.1091				0.0951	0.0927	0.0722
0.0953	0.1117	0.1321				0.0797	0.0728				0.0848	0.0692	0.0965
0.1076	0.0719	0.0616				0.1446	0.381				0.048	0.134	0.0961
0.147	0.0927	0.0392				0.381	0.1792				0.1197	0.1611	0.0892
0.0447	0.0946	0.0595				0.0619					0.0261	0.1471	0.1148
	0.3333	0.1404				0.0991					0.147	0.0515	0.0547
	0.1321	0.1093				0.0739					0.1185	0.0581	0.1162
	0.1	0.0671				0.0878					0.0348	0.1033	0.1634
	0.1338	0.0937				0.0695					0.0814	0.0629	0.0692
	0.1404	0.1126				0.1014					0.0646	0.0657	0.0931
	0.0667	0.061				0.1021					0.0392	0.0926	0.0661
	0.0592	0.0658				0.0698					0.0725	0.0829	0.1001
	0.0952	0.074				0.0843					0.0632	0.0598	0.0592
	0.0862	0.0831				0.0945					0.0769	0.1051	0.0968
	0.0931	0.1254				0.1197					0.1014	0.1661	0.0888
	0.141	0.0714				0.1143					0.1066	0.0714	0.0985
	0.083	0.0878				0.074					0.1249	0.0838	0.2508
	0.0993	0.0614				0.0975					0.1143	0.0766	0.0878
	0.0892	0.098				0.1126					0.1903	0.0744	0.0824
	0.0965	0.1143				0.121					0.1324	0.0566	0.0739
	0.0991	0.073				0.0725					0.0596	0.1138	0.0729
	0.0696	0.381				0.0907					0.084	0.1084	0.0864
	0.0535	0.0907				0.1421					0.0454	0.0907	0.1117
	0.0548	0.0515				0.2237					0.1664	0.1634	0.381
	0.1031	0.1152				0.1277					0.0973	0.0774	0.0901
	0.0874	0.1104				0.0831					0.0935	0.0963	0.0567
	0.0722	0.141				0.095					0.096	0.0951	0.1126
	0.0931	0.1				0.1734					0.1194	0.065	0.0731
	0.1207	0.0547				0.0501					0.1175	0.0307	0.0854
		0.0447				0.0505					0.0507	0.0762	0.0746
		0.0719				0.1156					0.0928	0.0513	0.0518
		0.0798				0.0785					0.0808	0.0587	0.0668
		0.0878				0.0469					0.0991	0.056	0.0515
		0.0977				0.0747					0.1232	0.1023	0.3333
		0.0581				0.0832					0.1082	0.0725	0.0927
		0.1369				0.1014					0.0994	0.0654	0.098
		0.0739				0.0518					0.0913	0.0631	0.1301
		0.0972				0.0718					0.1098	0.05	0.0953
		0.0418				0.1061					0.0815	0.11	0.0958
		0.1126				0.0881					0.0656	0.0906	0.0747
		0.1571				0.0658					0.0552	0.2237	0.0718
		0.1195				0.0348					0.0926	0.0778	0.0999
		0.0794				0.0682					0.0955	0.1102	0.1099
		0.1412				0.1012					0.0672	0.1074	0.0889
		0.0592				0.0728					0.0477	0.0525	0.0952
		0.0261				0.084					0.052	0.0474	0.1634
		0.121				0.0963					0.0569	0.0936	0.095
		0.0897				0.0985					0.0691	0.0991	0.0862
		0.0772				0.1001					0.0789	0.0705	1
		0.083				0.06					0.1083	0.1099	0.1369
		0.1111				0.0596					0.1084	0.0763	0.0839
		0.1425				0.0895					0.1126	0.147	0.1396
		0.1061				0.0814					0.086	0.1001	0.0825
		0.1014				0.0525					0.1367	0.0357	0.0831
		0.0695				0.1946					0.0581	0.0766	0.0931
		0.0781				0.0855					0.0756	0.0926	0.0799
		0.1396				0.0794					0.0855	0.0423	0.0993
		0.1314				0.1279					0.0869	0.1161	0.0714
		0.0592				0.2145					0.0399	0.0776	0.0821
		0.0814				0.0848					0.121	0.082	0.094
		0.0494				0.0973					0.1021	0.0956	0.0728
		0.125				0.1811					0.1131	0.0437	0.0875
		0.1142				0.1183					0.0879	0.0868	0.381
		0.1021				0.0996					0.1207	0.0747	0.0831
		0.0728				0.096					0.0475	0.0799	0.1023
		0.0822				0.0946					0.0876	0.0873	0.6667
		0.1946				0.0662					0.0826	0.0985	0.0946
		0.0829				0.0728					0.1189	0.0455	0.0658
		0.0951									0.0654	0.095	0.098
		0.0955									0.0675	0.0737	0.0891
		0.1648									0.0872	0.062	0.0907
		0.3333									0.0781	0.0684	0.0454
		0.0953									0.1634	0.1035	0.056
		0.0222									0.1476	0.1195	0.1014
		0.0808									0.1104	0.0661	0.0886
		0.05									0.0946	0.1002	0.075
		0.1042									0.1314	0.1396	0.1338
		0.048									0.1061	0.0774	0
		0.1093									0.0829	0.0588	0.1156
		0.0515									0.1425	0.0854	0
		1									0.1512	0.0774	0.0512
		0.0654									0.1022	0.0676	0.042
		0.0968									0.0816	0.1122	0.0832
		0.0629									0.0562	0.0647	0.1699
		0.0843									0.141	0.1231	0.1229
		0.1197									0.0753	0.1229	0.0829
		0.5333									0.1041	0.0601	0.1095
		0.0548									0.1079	0.0733	0
		0.1099									0.1471	0.1105	0.0931
		0.0587									0.0966	0.1795	1
		0.0879									0.083	0.1405	0.3333
		0.1014									0.1107	0.1577	0.0879
		0.0596									0	0.0974	0.0617
		0.0601									0	0.0895	0.1045
		0.0923									0.0874	0.0601	0.1369
		0.0646									0.0671	0.0524	0.1001
		0.0345									0.095	0.0879	0.0803
		0.2145									0.0815	0.0567	0.0629
		0.061									0.1086	0.0617	0.072
		0.1001									0.0819	0.112	0.3333
		0.0709									0.0953	0.0628	0.381
		0.089									0.0526	0.1091	0.07
		0.1818									0.0985	0.0299	0.0675
		0.0617									0.0687	0.0605	0.0838
		0									0.0635	0.0923	0.0521
		0.085									0.07	0.0989	0.0732
		0.0749									0.0693	0.083	0.1139
		0.0953									0.0944	0.0881	0.1125
		0.1071									0.0645	0.1303	0.0955
		0.1333									0.0677	0.0915	0.1155
		0.0774									0.0573	0.128	0.0507
		0.0981									0.1034	0.0833	0.0973
		0.0346									0.0754	0.0525	0.0746
		0.0776									0.1193	0.1275	0.0848
		0.0931									0.0469	0.1646	0.0745
		0.2576									0.0434	0.0844	0.0838
		0.103									0.037	0.0842	0.0757
		0.1421									0.0536	0.0717	0.0965
		0.0917									0.0663	0.0568	0.1014
		0.0798									0.0617	0.0911	0.0524
		0.0598									0.05	0.0381	0.0598
		0									0.0618	0.0593	0.0936
		0.0856									0.0588	0.2106	0.381
		0.1016									0.0635	0.0927	0.0356
		0.0759									0.0758	0.0672	0.088
		0.073									0.0662	0.1507	0.0955
		0.066									0.0352	0.0632	0.0763
		0.0885									0.0921	0.0715	0.0753
		0.0737									0.0877	0.0876	0.0825
		0.0926									0.0863	0.1803	0.381
		0.0993									0.0963	0.0435	0.0805
		0.0915									0.0109	0.0517	0.0864
		0.1333									1	0.0933	0.1249
		0.1179										0.0889	0.0646
		0.0441										0.0775	0
		0.0879										0.0677	0.095
		0.0963										0.1666	0
		0										0.0524	0.0775
		0.0988										0.0785	0.1098
		0.143										0.1062	0.1093
		0.0825										0.0959	0.1042
		0.1107										0.0991	0.3333
		0.0644										0.1463	0.3333
		0										0.0961	0.0989
		0.1068										0.0436	0.0932
		0.039										0.1478	0.0761
		0.093										0.0787	0.0601
		0.1308										0.1198	0.081
		0.0492										0.0643	0.0797
		0.1079										0.0535	0
		0.0961										0.1197	0.1176
		0.0556										0.0774	0.0654
		0.0691										0.0501	0.0741
		0.1519										0.1016	0.1079
		0.046										0.101	0.1
		0										0.0555	0.1032
		0.1667										0.0556	0.0756
		0.1761										0.0508	0.0874
		0.0769										0.1088	0.0749
		0.0838										0.075	0.0935
		0.1586											0.0896
		0.0552											0.071
		0.099											0.0974
		0.048											0
		0.1148											0.0635
		0.3333											0.1666
		0.0872											0.1471
		0.1283											0.055
		0.0757											0.0776
		0.1058											0.083
		0.0937											0.0781
		0.0783											0.1103
		0											0.1308
		0.0748											0.0769
		0.1129											0.1116
		0.127											0.0852
		0.1105											0.061
		0.1699											0.064
		0.1006											0.1633
		0.1045											0
		0.0877											0.1317
		0.0927											0.0841
		0.0691											0.1917
		0.0711											0.0936
		0.0895											0.0644
		0.0455											0.1101
		0											0.044
		0.0901											0.0862
		0.0946											0.061
		0.125											0.0632
		0.0474											0.1006
		0.1223											0.3333
		0.0644											0.0678
		0.0733											0.4
		0.381											0.0995
													0.0652
													0.1052
													0
													0.0828
													0.5333
													0.0473
													0.0804
													0.0697
													0.057
													0.09
													0.0919
													0.0845
													0.0928
													0.1035
													0.1465
													0.1164
													0.0769
													0.0758
													0
													0.0966
													0.0868
													0.0686
													0.082
													0.103
													0.076
													0.1792
													0.0864
													0.0569
													0.0985
													0.0918
													0.1085
													0.1392
													0.1401
													0.2474
													0.0488
													0.0953
													0.1091
													0.1281
													0.0499
													0.0945
													0.0869
													0.0771
													0.1082
													0.0845
													0
													0.0717
													0.0775
													0.0603
													0.0881
													0.1056
													0.0913
													0.0714
													0.0596
													0.0907
													0.0861
													0
													0.11
													0.1013
													0.1069
													0.1019
													0.0818
													0.0938
													0.1425
													0.0656
													0.0925
													0.1012
													0.0628
													0.6667
													0.1136
													0.0917
													0.1251
													0.0901
													0.0939
													0.0618
													0.058
													0.0809
													0.0591
													0.085
													0.1304
